# Supplementary material for: 3-Methyl-5-methyl­sulfanyl-1,3,4-thia­diazole-2(3H)-thione
Source: Acta Crystallogr Sect E Struct Rep Online. 2012 Sep 29;68(Pt 10):o3045–6. doi: 10.1107/S1600536812040147 (PMC3470395; doi:10.1107/S1600536812040147)
Supplement: Supplementary file 1 [file e-68-o3045-sup1.cif]

##############################################################################
#                                                                            #
# This CIF contains the data in a paper accepted for publication in          #
# Acta Crystallographica Section E. It conforms to the requirements of       #
# Notes for Authors for Acta Crystallographica Section E, and has been       #
# peer reviewed under the auspices of the IUCr Commission on Journals.       #
#                                                                            #
# Full details of the Crystallographic Information File format               #
# are given in the paper "The Crystallographic Information File (CIF):       #
# a New Standard Archive File for Crystallography" by S. R. Hall, F. H.      #
# Allen and I. D. Brown [Acta Cryst. (1991), A47, 655-685].                  #
#                                                                            #
# The current version of the core CIF dictionary is obtainable from          #
# ftp://ftp.iucr.org/pub/cif_core.dic.                                       #
#                                                                            #
# Software is freely available for graphical display of the structure(s)     #
# in this CIF. For information consult the CIF software page                 #
# http://www.iucr.org/resources/cif/software.                                #
#                                                                            #
# This file may be used for bona fide research purposes within the           #
# scientific community so long as proper attribution is given to the journal # 
# article from which it was obtained.                                        #
#                                                                            #
##############################################################################
data_I
_audit_creation_method     SHELXL-97
_chemical_name_systematic
;
3-Methyl-5-methylsulfanyl-1,3,4-thiadiazole-2(3<i>H</i>)-thione
;
_chemical_name_common     ?
_chemical_formula_moiety     'C4 H6 N2 S3'
_chemical_formula_sum     'C4 H6 N2 S3'
_chemical_formula_iupac     'C4 H6 N2 S3'
_chemical_formula_weight     178.30
_chemical_melting_point     ?
_symmetry_cell_setting     monoclinic
_symmetry_space_group_name_H-M     'P 21/c'
_symmetry_space_group_name_Hall     ' -P 2ybc'
loop_
    _symmetry_equiv_pos_as_xyz
    'x, y, z'
    '-x, y+1/2, -z+1/2'
    '-x, -y, -z'
    'x, -y-1/2, z-1/2'
_cell_length_a     9.3505(4)
_cell_length_b     22.4118(9)
_cell_length_c     7.6682(5)
_cell_angle_alpha     90.0
_cell_angle_beta     106.661(5)
_cell_angle_gamma     90.0
_cell_volume     1539.50(14)
_cell_formula_units_Z     8
_cell_measurement_reflns_used     6608
_cell_measurement_theta_min     3.5361
_cell_measurement_theta_max     29.0065
_cell_measurement_temperature     295(2)
_exptl_crystal_description     prism
_exptl_crystal_colour     colourless
_exptl_crystal_size_max     0.3
_exptl_crystal_size_mid     0.2
_exptl_crystal_size_min     0.2
_exptl_crystal_density_diffrn     1.539
_exptl_crystal_density_meas     ?
_exptl_crystal_density_method     'not measured'
_exptl_crystal_F_000     736
_exptl_absorpt_coefficient_mu     0.876
_exptl_absorpt_correction_type     multi-scan
_exptl_absorpt_process_details     '(CrysAlis PRO; Oxford Diffraction, 2009)'
_exptl_absorpt_correction_T_min     0.81
_exptl_absorpt_correction_T_max     0.84
_exptl_special_details     ?
_diffrn_ambient_temperature     295(2)
_diffrn_radiation_type     MoK\a
_diffrn_radiation_wavelength     0.71073
_diffrn_radiation_source     'fine-focus sealed tube'
_diffrn_radiation_monochromator     graphite
_diffrn_measurement_device_type     'Oxford Diffraction Gemini CCD S Ultra'
_diffrn_measurement_method     '\w scans, thick slices'
_diffrn_reflns_number     32965
_diffrn_reflns_av_R_equivalents     0.0604
_diffrn_reflns_theta_min     3.54
_diffrn_reflns_theta_max     29.07
_diffrn_reflns_theta_full     26
_diffrn_measured_fraction_theta_max     0.927
_diffrn_measured_fraction_theta_full     0.997
_diffrn_reflns_limit_h_min     -12
_diffrn_reflns_limit_h_max     12
_diffrn_reflns_limit_k_min     -30
_diffrn_reflns_limit_k_max     29
_diffrn_reflns_limit_l_min     -10
_diffrn_reflns_limit_l_max     10
_refine_special_details
;
Refinement of <i>F</i>^2^ against ALL reflections. The weighted <i>R</i>-factor
<i>wR</i> and goodness of fit <i>S</i> are based on <i>F</i>^2^, conventional
<i>R</i>-factors <i>R</i> are based on <i>F</i>, with <i>F</i> set to zero for
negative <i>F</i>^2^. The threshold expression of <i>F</i>^2^ >
\s(<i>F</i>^2^) is used only for calculating <i>R</i>-factors(gt) <i>etc</i>.
and is not relevant to the choice of reflections for refinement.
<i>R</i>-factors based on <i>F</i>^2^ are statistically about twice as large
as those based on <i>F</i>, and <i>R</i>- factors based on ALL data will be
even larger.
;
_reflns_number_total     3821
_reflns_number_gt     2690
_reflns_threshold_expression     I>2sigma(I)
_refine_ls_structure_factor_coef     Fsqd
_refine_ls_matrix_type     full
_refine_ls_R_factor_all     0.0684
_refine_ls_R_factor_gt     0.0396
_refine_ls_wR_factor_ref     0.1015
_refine_ls_goodness_of_fit_ref     1.044
_refine_ls_restrained_S_all     1.044
_refine_ls_number_reflns     3821
_refine_ls_number_parameters     167
_refine_ls_number_restraints     0
_refine_ls_hydrogen_treatment     constr
_refine_ls_weighting_scheme     calc
_refine_ls_weighting_details
         'calc w=1/[\s^2^(Fo^2^)+(0.0398P)^2^+0.5703P] where P=(Fo^2^+2Fc^2^)/3'
_atom_sites_solution_hydrogens     geom
_atom_sites_solution_primary     direct
_atom_sites_solution_secondary     difmap
_refine_ls_shift/su_max     0.001
_refine_ls_shift/su_mean     0
_refine_diff_density_max     0.25
_refine_diff_density_min     -0.266
_refine_ls_extinction_method     none
loop_
    _atom_type_symbol
    _atom_type_description
    _atom_type_scat_dispersion_real
    _atom_type_scat_dispersion_imag
    _atom_type_scat_source
    C C 0.003 0.002 'International Tables Vol C Tables 4.2.6.8 and 6.1.1.4'
    H H 0 0 'International Tables Vol C Tables 4.2.6.8 and 6.1.1.4'
    N N 0.006 0.003 'International Tables Vol C Tables 4.2.6.8 and 6.1.1.4'
    S S 0.125 0.123 'International Tables Vol C Tables 4.2.6.8 and 6.1.1.4'
_computing_data_collection     'CrysAlis PRO (Oxford Diffraction, 2009)'
_computing_cell_refinement     'CrysAlis PRO (Oxford Diffraction, 2009)'
_computing_data_reduction     'CrysAlis PRO (Oxford Diffraction, 2009)'
_computing_structure_solution     'SHELXS97 (Sheldrick, 2008)'
_computing_structure_refinement     'SHELXL97 (Sheldrick, 2008)'
_computing_molecular_graphics     'SHELXTL (Sheldrick, 2008)'
_computing_publication_material
                            'SHELXL97 (Sheldrick, 2008) and PLATON (Spek, 2009)'
loop_
    _atom_site_type_symbol
    _atom_site_label
    _atom_site_fract_x
    _atom_site_fract_y
    _atom_site_fract_z
    _atom_site_U_iso_or_equiv
    _atom_site_adp_type
    _atom_site_calc_flag
    _atom_site_refinement_flags
    _atom_site_occupancy
    _atom_site_disorder_assembly
    _atom_site_disorder_group
    C C3 0.3939(3) 0.57279(10) 0.1948(4) 0.0553(6) Uani d . 1 . .
    H H3A 0.4718 0.5836 0.3019 0.083 Uiso calc R 1 . .
    H H3B 0.3252 0.6054 0.159 0.083 Uiso calc R 1 . .
    H H3C 0.4366 0.5637 0.098 0.083 Uiso calc R 1 . .
    C C4 -0.1404(3) 0.54132(12) 0.2162(4) 0.0595(7) Uani d . 1 . .
    H H4A -0.0915 0.5686 0.3112 0.089 Uiso calc R 1 . .
    H H4B -0.2458 0.5414 0.2022 0.089 Uiso calc R 1 . .
    H H4C -0.1228 0.5534 0.1041 0.089 Uiso calc R 1 . .
    C C7 0.0292(3) 0.67498(11) 0.0189(4) 0.0588(7) Uani d . 1 . .
    H H7A -0.0033 0.6733 0.1267 0.088 Uiso calc R 1 . .
    H H7B 0.0849 0.6396 0.011 0.088 Uiso calc R 1 . .
    H H7C -0.0561 0.6776 -0.0863 0.088 Uiso calc R 1 . .
    C C8 0.5833(3) 0.70055(13) 0.0599(4) 0.0654(7) Uani d . 1 . .
    H H8A 0.57 0.6818 0.1668 0.098 Uiso calc R 1 . .
    H H8B 0.6867 0.6988 0.0635 0.098 Uiso calc R 1 . .
    H H8C 0.5243 0.6801 -0.0464 0.098 Uiso calc R 1 . .
    S S3 0.55055(7) 0.44639(3) 0.29305(10) 0.05657(19) Uani d . 1 . .
    S S1 0.24366(7) 0.42026(3) 0.32098(9) 0.04892(17) Uani d . 1 . .
    S S2 -0.06774(7) 0.46747(3) 0.27437(9) 0.05080(17) Uani d . 1 . .
    N N1 0.3150(2) 0.52053(8) 0.2336(3) 0.0406(4) Uani d . 1 . .
    N N2 0.1669(2) 0.52810(8) 0.2290(3) 0.0420(4) Uani d . 1 . .
    C C1 0.3770(2) 0.46736(9) 0.2779(3) 0.0404(5) Uani d . 1 . .
    C C2 0.1153(2) 0.47832(10) 0.2715(3) 0.0414(5) Uani d . 1 . .
    S S6 -0.09695(7) 0.80636(3) 0.00218(11) 0.0622(2) Uani d . 1 . .
    S S4 0.22529(7) 0.83027(3) 0.03346(10) 0.05732(19) Uani d . 1 . .
    S S5 0.52524(7) 0.77719(3) 0.05225(10) 0.0598(2) Uani d . 1 . .
    N N3 0.1238(2) 0.72729(8) 0.0269(3) 0.0432(4) Uani d . 1 . .
    N N4 0.2722(2) 0.71785(8) 0.0383(3) 0.0469(5) Uani d . 1 . .
    C C5 0.0747(2) 0.78324(10) 0.0200(3) 0.0427(5) Uani d . 1 . .
    C C6 0.3387(3) 0.76844(10) 0.0417(3) 0.0445(5) Uani d . 1 . .
loop_
    _atom_site_aniso_label
    _atom_site_aniso_U_11
    _atom_site_aniso_U_22
    _atom_site_aniso_U_33
    _atom_site_aniso_U_12
    _atom_site_aniso_U_13
    _atom_site_aniso_U_23
    C3 0.0555(15) 0.0384(13) 0.0799(18) -0.0036(11) 0.0321(14) 0.0124(12)
    C4 0.0447(14) 0.0685(17) 0.0683(17) 0.0017(12) 0.0212(13) 0.0040(13)
    C7 0.0499(14) 0.0406(13) 0.0840(19) -0.0117(11) 0.0164(13) -0.0036(12)
    C8 0.0453(14) 0.0712(18) 0.083(2) 0.0059(13) 0.0242(14) 0.0050(15)
    S3 0.0457(3) 0.0504(4) 0.0778(5) 0.0068(3) 0.0244(3) 0.0075(3)
    S1 0.0477(3) 0.0377(3) 0.0634(4) -0.0060(2) 0.0192(3) 0.0043(3)
    S2 0.0418(3) 0.0538(4) 0.0603(4) -0.0103(3) 0.0203(3) -0.0044(3)
    N1 0.0373(9) 0.0368(10) 0.0511(11) -0.0027(8) 0.0179(8) 0.0035(8)
    N2 0.0384(10) 0.0408(10) 0.0489(11) -0.0009(8) 0.0158(8) 0.0011(8)
    C1 0.0428(12) 0.0364(11) 0.0439(12) -0.0031(9) 0.0155(10) 0.0012(9)
    C2 0.0426(12) 0.0432(12) 0.0402(12) -0.0044(10) 0.0146(10) -0.0048(9)
    S6 0.0477(4) 0.0524(4) 0.0906(5) 0.0060(3) 0.0264(4) -0.0029(3)
    S4 0.0507(4) 0.0375(3) 0.0862(5) -0.0065(3) 0.0235(3) -0.0008(3)
    S5 0.0433(3) 0.0608(4) 0.0790(5) -0.0070(3) 0.0235(3) 0.0066(3)
    N3 0.0355(9) 0.0385(10) 0.0559(12) -0.0022(8) 0.0134(9) -0.0012(8)
    N4 0.0389(10) 0.0429(11) 0.0586(12) -0.0011(8) 0.0136(9) 0.0008(9)
    C5 0.0422(12) 0.0389(12) 0.0480(13) -0.0049(10) 0.0148(10) -0.0036(10)
    C6 0.0399(12) 0.0467(13) 0.0472(13) -0.0025(10) 0.0129(10) 0.0017(10)
_geom_special_details
;
All e.s.d.'s (except the e.s.d. in the dihedral angle between two l.s. planes)
are estimated using the full covariance matrix. The cell e.s.d.'s are taken
into account individually in the estimation of e.s.d.'s in distances, angles
and torsion angles; correlations between e.s.d.'s in cell parameters are only
used when they are defined by crystal symmetry. An approximate (isotropic)
treatment of cell e.s.d.'s is used for estimating e.s.d.'s involving l.s.
planes.
;
loop_
    _geom_bond_atom_site_label_1
    _geom_bond_atom_site_label_2
    _geom_bond_site_symmetry_2
    _geom_bond_distance
    _geom_bond_publ_flag
    C3 N1 . 1.460(3) ?
    C3 H3A . 0.96 ?
    C3 H3B . 0.96 ?
    C3 H3C . 0.96 ?
    C4 S2 . 1.796(3) ?
    C4 H4A . 0.96 ?
    C4 H4B . 0.96 ?
    C4 H4C . 0.96 ?
    C7 N3 . 1.459(3) ?
    C7 H7A . 0.96 ?
    C7 H7B . 0.96 ?
    C7 H7C . 0.96 ?
    C8 S5 . 1.797(3) ?
    C8 H8A . 0.96 ?
    C8 H8B . 0.96 ?
    C8 H8C . 0.96 ?
    S3 C1 . 1.662(2) ?
    S1 C1 . 1.736(2) ?
    S1 C2 . 1.737(2) ?
    S2 C2 . 1.735(2) ?
    N1 C1 . 1.326(3) ?
    N1 N2 . 1.385(2) ?
    N2 C2 . 1.294(3) ?
    S6 C5 . 1.655(2) ?
    S4 C6 . 1.735(2) ?
    S4 C5 . 1.738(2) ?
    S5 C6 . 1.734(2) ?
    N3 C5 . 1.331(3) ?
    N3 N4 . 1.382(3) ?
    N4 C6 . 1.289(3) ?
loop_
    _geom_contact_atom_site_label_1
    _geom_contact_atom_site_label_2
    _geom_contact_distance
    _geom_contact_site_symmetry_1
    _geom_contact_site_symmetry_2
    _geom_contact_publ_flag
    S3 S2 3.6438(10) . 1_655 y
    S2 S2 3.6319(9) . 3_566 y
    S6 S5 3.7189(11) . 1_455 y
    S3 S4 3.3671(10) . 2_645 y
    S1 S6 3.3621(10) . 2_545 y
    S1 S5 3.8332(11) . 2_645 y
    S2 S4 3.8778(10) . 2_545 y
loop_
    _geom_angle_atom_site_label_1
    _geom_angle_atom_site_label_2
    _geom_angle_atom_site_label_3
    _geom_angle_site_symmetry_1
    _geom_angle_site_symmetry_3
    _geom_angle
    _geom_angle_publ_flag
    N1 C3 H3A . . 109.5 ?
    N1 C3 H3B . . 109.5 ?
    H3A C3 H3B . . 109.5 ?
    N1 C3 H3C . . 109.5 ?
    H3A C3 H3C . . 109.5 ?
    H3B C3 H3C . . 109.5 ?
    S2 C4 H4A . . 109.5 ?
    S2 C4 H4B . . 109.5 ?
    H4A C4 H4B . . 109.5 ?
    S2 C4 H4C . . 109.5 ?
    H4A C4 H4C . . 109.5 ?
    H4B C4 H4C . . 109.5 ?
    N3 C7 H7A . . 109.5 ?
    N3 C7 H7B . . 109.5 ?
    H7A C7 H7B . . 109.5 ?
    N3 C7 H7C . . 109.5 ?
    H7A C7 H7C . . 109.5 ?
    H7B C7 H7C . . 109.5 ?
    S5 C8 H8A . . 109.5 ?
    S5 C8 H8B . . 109.5 ?
    H8A C8 H8B . . 109.5 ?
    S5 C8 H8C . . 109.5 ?
    H8A C8 H8C . . 109.5 ?
    H8B C8 H8C . . 109.5 ?
    C1 S1 C2 . . 89.52(10) ?
    C2 S2 C4 . . 99.90(11) ?
    C1 N1 N2 . . 118.46(17) ?
    C1 N1 C3 . . 124.32(19) ?
    N2 N1 C3 . . 117.18(17) ?
    C2 N2 N1 . . 109.28(18) ?
    N1 C1 S3 . . 128.21(17) ?
    N1 C1 S1 . . 108.08(16) ?
    S3 C1 S1 . . 123.71(13) ?
    N2 C2 S2 . . 124.35(18) ?
    N2 C2 S1 . . 114.66(17) ?
    S2 C2 S1 . . 120.96(13) ?
    C6 S4 C5 . . 89.64(11) ?
    C6 S5 C8 . . 100.60(12) ?
    C5 N3 N4 . . 118.36(18) ?
    C5 N3 C7 . . 123.90(19) ?
    N4 N3 C7 . . 117.72(18) ?
    C6 N4 N3 . . 109.63(18) ?
    N3 C5 S6 . . 127.83(17) ?
    N3 C5 S4 . . 107.77(16) ?
    S6 C5 S4 . . 124.40(14) ?
    N4 C6 S5 . . 124.94(18) ?
    N4 C6 S4 . . 114.57(17) ?
    S5 C6 S4 . . 120.49(13) ?
loop_
    _geom_hbond_atom_site_label_D
    _geom_hbond_atom_site_label_H
    _geom_hbond_atom_site_label_A
    _geom_hbond_site_symmetry_A
    _geom_hbond_distance_DH
    _geom_hbond_distance_HA
    _geom_hbond_distance_DA
    _geom_hbond_angle_DHA
    C4 H4C Cg1 3_565 0.96 2.86 3.589(3) 134
_iucr_refine_instructions_details
;
TITL exp_1633 in P 21/c
CELL  0.71073   9.3505  22.4117   7.6682   90.000  106.660   90.000
ZERR     8.00   0.0000   0.0000   0.0000    0.000    0.000    0.000
LATT   1
SYMM  - X, 1/2 + Y, 1/2 - Z
SFAC  C        2.31000 20.84390  1.02000 10.20750   1.58860   0.56870 =
         0.86500  51.65120   0.21560   0.003   0.002    11.500   0.770  12.011
SFAC  H        0.49300 10.51090  0.32290 26.12570   0.14020   3.14240 =
         0.04080  57.79980   0.00300   0.000   0.000     0.620   0.320   1.008
SFAC  N       12.21260  0.00570  3.13220  9.89330   2.01250  28.99750 =
         1.16630   0.58260 -11.52900   0.006   0.003    19.600   0.700  14.007
SFAC  S        6.90530  1.46790  5.20340 22.21510   1.43790   0.25360 =
         1.58630  56.17210   0.86690   0.125   0.123   532.000   1.040  32.066
UNIT  32   48   16   24
MERG   2
FMAP   2
PLAN   20
ACTA    52.00
BOND   $H
L.S.  25
WGHT    0.039800    0.570300
FVAR       2.91119
C3    1    0.393887    0.572791    0.194779    11.00000    0.05546    0.03839 =
         0.07989    0.01245    0.03212   -0.00357
AFIX 137
H3A   2    0.471843    0.583645    0.301865    11.00000   -1.50000
H3B   2    0.325180    0.605416    0.158986    11.00000   -1.50000
H3C   2    0.436552    0.563679    0.097981    11.00000   -1.50000
AFIX   0
C4    1   -0.140409    0.541321    0.216194    11.00000    0.04473    0.06850 =
         0.06834    0.00397    0.02124    0.00173
AFIX 137
H4A   2   -0.091497    0.568554    0.311225    11.00000   -1.50000
H4B   2   -0.245775    0.541440    0.202215    11.00000   -1.50000
H4C   2   -0.122794    0.553440    0.104051    11.00000   -1.50000
AFIX   0
C7    1    0.029237    0.674982    0.018879    11.00000    0.04990    0.04061 =
         0.08404   -0.00360    0.01645   -0.01165
AFIX 137
H7A   2   -0.003299    0.673293    0.126686    11.00000   -1.50000
H7B   2    0.084923    0.639602    0.010973    11.00000   -1.50000
H7C   2   -0.056113    0.677628   -0.086271    11.00000   -1.50000
AFIX   0
C8    1    0.583349    0.700547    0.059938    11.00000    0.04525    0.07121 =
         0.08335    0.00502    0.02416    0.00590
AFIX 137
H8A   2    0.570028    0.681841    0.166825    11.00000   -1.50000
H8B   2    0.686733    0.698756    0.063526    11.00000   -1.50000
H8C   2    0.524322    0.680110   -0.046431    11.00000   -1.50000
AFIX   0
MOLE    1
S3    4    0.550549    0.446387    0.293048    11.00000    0.04566    0.05040 =
         0.07783    0.00746    0.02438    0.00676
S1    4    0.243660    0.420259    0.320983    11.00000    0.04772    0.03773 =
         0.06339    0.00427    0.01924   -0.00602
S2    4   -0.067739    0.467466    0.274370    11.00000    0.04183    0.05383 =
         0.06032   -0.00444    0.02035   -0.01030
N1    3    0.314953    0.520533    0.233560    11.00000    0.03731    0.03677 =
         0.05111    0.00349    0.01787   -0.00272
N2    3    0.166905    0.528095    0.229014    11.00000    0.03840    0.04077 =
         0.04893    0.00114    0.01578   -0.00091
C1    1    0.376953    0.467359    0.277919    11.00000    0.04279    0.03642 =
         0.04392    0.00119    0.01550   -0.00311
C2    1    0.115335    0.478315    0.271471    11.00000    0.04257    0.04316 =
         0.04017   -0.00476    0.01462   -0.00441
S6    4   -0.096946    0.806361    0.002182    11.00000    0.04772    0.05237 =
         0.09062   -0.00291    0.02642    0.00597
S4    4    0.225293    0.830275    0.033457    11.00000    0.05070    0.03749 =
         0.08617   -0.00084    0.02346   -0.00646
S5    4    0.525242    0.777189    0.052251    11.00000    0.04334    0.06082 =
         0.07900    0.00661    0.02354   -0.00703
N3    3    0.123763    0.727292    0.026855    11.00000    0.03550    0.03849 =
         0.05589   -0.00118    0.01342   -0.00224
N4    3    0.272245    0.717851    0.038300    11.00000    0.03890    0.04291 =
         0.05860    0.00082    0.01359   -0.00112
C5    1    0.074742    0.783236    0.019983    11.00000    0.04219    0.03894 =
         0.04805   -0.00356    0.01479   -0.00491
C6    1    0.338674    0.768438    0.041688    11.00000    0.03989    0.04672 =
         0.04720    0.00174    0.01290   -0.00254
HKLF    4
REM  exp_1633 in P 21/c
REM R1 =  0.0396 for   2690 Fo > 4sig(Fo)  and  0.0684 for all   3821 data
REM    167 parameters refined using      0 restraints
END
WGHT      0.0398      0.5703
REM Highest difference peak  0.250,  deepest hole -0.266,  1-sigma level  0.068
Q1    1   0.3231  0.5831  0.0726  11.00000  0.05    0.25
Q2    1   0.5028  0.5611  0.2032  11.00000  0.05    0.23
Q3    1  -0.3282  0.5104  0.0230  11.00000  0.05    0.23
Q4    1   0.0839  0.6422  0.1401  11.00000  0.05    0.21
Q5    1   0.6462  0.7167  0.2083  11.00000  0.05    0.20
Q6    1   0.1715  0.4459  0.2804  11.00000  0.05    0.20
Q7    1   0.0533  0.6507 -0.1065  11.00000  0.05    0.20
Q8    1   0.6969  0.7841  0.2955  11.00000  0.05    0.20
Q9    1   0.2854  0.5686 -0.0592  11.00000  0.05    0.20
Q10   1   0.5676  0.5014  0.4736  11.00000  0.05    0.19
Q11   1  -0.0679  0.8488 -0.1541  11.00000  0.05    0.19
Q12   1   0.4094  0.4588  0.4860  11.00000  0.05    0.19
Q13   1   0.3911  0.6899  0.2907  11.00000  0.05    0.19
Q14   1   0.8664  0.7276  0.2260  11.00000  0.05    0.19
Q15   1   0.2942  0.8049  0.0773  11.00000  0.05    0.19
Q16   1   0.7542  0.7294  0.2140  11.00000  0.05    0.19
Q17   1  -0.0883  0.7580 -0.1411  11.00000  0.05    0.19
Q18   1   0.5199  0.4774  0.4955  11.00000  0.05    0.18
Q19   1   0.3966  0.7401  0.2456  11.00000  0.05    0.18
Q20   1   0.2497  0.5213 -0.0277  11.00000  0.05    0.18
;
data_global
_journal_date_recd_electronic     2012-09-18
_journal_date_accepted     2012-09-21
_journal_name_full     'Acta Crystallographica, Section E'
_journal_year     2012
_journal_volume     68
_journal_issue     10
_journal_page_first     o3045
_journal_page_last     o3046
_journal_paper_category     QO
_journal_paper_doi     10.1107/S1600536812040147
_journal_coeditor_code     ZL2506
_publ_contact_author
;
Sebasti\'an Suarez
Departamento de Qu\'imica Inorg\'anica, Anal\'itica y Qu\'imica
F\'isica/INQUIMAE--CONICET,
Facultad de Ciencias Exactas y Naturales, Universidad de Buenos Aires
Buenos Aires, Argentina
;
_publ_contact_author_email     doctorovich@qi.fcen.uba.ar
_publ_contact_author_fax     ?
_publ_contact_author_phone     ?
_publ_section_title
;
3-Methyl-5-methylsulfanyl-1,3,4-thiadiazole-2(3<i>H</i>)-thione
;
loop_
    _publ_author_name
    _publ_author_footnote
    _publ_author_address
    'Suarez, Sebastian A.' .
;
Departamento de Qu\'imica Inorg\'anica, Anal\'itica y Qu\'imica
F\'isica/INQUIMAE-CONICET,
Facultad de Ciencias Exactas y Naturales, Universidad de Buenos Aires
Argentina
;
    'Hazari, Saroj K. S.' .
;
University of Chittagong
Chittagong 4331
Bangladesh
;
    'Ganguly, Biplab' .
;
University of Chittagong
Chittagong 4331
Bangladesh
;
    'Doctorovich, Fabio' .
;
Departamento de Qu\'imica Inorg\'anica, Anal\'itica y Qu\'imica
F\'isica/INQUIMAE-CONICET,
Facultad de Ciencias Exactas y Naturales, Universidad de Buenos Aires
Argentina
;
    'G. Roy, Tapashi' .
;
University of Chittagong
Chittagong 4331
Bangladesh
;
    'Baggio, Ricardo' .
;
Gerencia de Investigaci\'on y Aplicaciones,
Centro At\'omico Constituyentes,
Comisi\'on Nacional de Energ\'ia At\'omica,
Buenos Aires
Argentina
;
