# Supplementary material for: 3-Methyl-5-methyl­sulfanyl-1,3,4-thia­diazole-2(3H)-thione
Source: Acta Crystallogr Sect E Struct Rep Online. 2012 Sep 29;68(Pt 10):o3045–6. doi: 10.1107/S1600536812040147 (PMC3470395; doi:10.1107/S1600536812040147)
Supplement: Supplementary file 2 [file e-68-o3045-Isup2.hkl]

#
# h,k,l, Fc-squared, Fo-squared, sigma(Fo-squared) and status flag
#
data_I
_shelx_title ' exp_1633 in P 21/c'
_shelx_refln_list_code          4
_shelx_F_calc_maximum      351.80
_exptl_crystal_F_000       735.88
_reflns_d_resolution_high  0.7313
 
loop_
 _symmetry_equiv_pos_as_xyz
 'x, y, z'
 '-x, y+1/2, -z+1/2'
 '-x, -y, -z'
 'x, -y-1/2, z-1/2'
 
_cell_length_a     9.3505
_cell_length_b    22.4117
_cell_length_c     7.6682
_cell_angle_alpha  90.000
_cell_angle_beta  106.660
_cell_angle_gamma  90.000
 
_shelx_F_squared_multiplier     1.000
 
loop_
 _refln_index_h
 _refln_index_k
 _refln_index_l
 _refln_F_squared_calc
 _refln_F_squared_meas
 _refln_F_squared_sigma
 _refln_observed_status
   2   0   0     1484.19     1492.89     20.15 o
   3   0   0     4887.60     4867.90     47.99 o
   4   0   0      174.23      124.42      5.72 o
   5   0   0     2934.08     3178.05     43.98 o
   6   0   0     4487.17     4522.30     72.57 o
   7   0   0      899.44      895.31     24.46 o
   8   0   0        8.20       -1.50      4.42 o
   9   0   0      363.61      339.02     26.88 o
  10   0   0      158.75      202.95     25.43 o
  11   0   0        1.58       -8.04      8.04 o
   2   1   0       31.96       25.07      1.58 o
   3   1   0     2462.95     2447.00     18.80 o
   4   1   0      430.68      491.97      8.81 o
   5   1   0       18.42       18.67      2.72 o
   6   1   0     1139.92     1159.31     18.27 o
   7   1   0       55.91       32.71      3.39 o
   8   1   0      194.62      199.69      9.23 o
   9   1   0        9.40        6.76      5.34 o
  10   1   0      170.78      155.28     14.73 o
  11   1   0       61.26       48.23     11.09 o
   2   2   0      606.17      567.92      9.78 o
   3   2   0      219.70      193.66      5.53 o
   4   2   0      937.74      942.52     13.06 o
   5   2   0      856.92      864.60     14.29 o
   6   2   0       63.26       47.57      3.63 o
   7   2   0      151.75      144.21      6.74 o
   8   2   0      541.90      497.56     14.16 o
   9   2   0      120.31       98.44     10.65 o
  10   2   0      309.97      333.34     21.41 o
  11   2   0        0.61       -6.13      6.13 o
   2   3   0     2702.40     2546.32     40.25 o
   3   3   0    15761.47    15366.22    159.23 o
   4   3   0     1732.63     1703.80     22.69 o
   5   3   0     1210.28     1109.71     22.24 o
   6   3   0      652.71      561.52     13.48 o
   7   3   0     2321.79     2314.67     32.33 o
   8   3   0      282.89      298.90     11.28 o
   9   3   0      197.95      168.44     13.12 o
  10   3   0      294.43      274.79     19.93 o
  11   3   0       45.88       32.58      6.91 o
   1   4   0        0.29        1.40      0.85 o
   2   4   0     4232.32     4126.69     31.65 o
   3   4   0      391.29      433.26      8.53 o
   4   4   0     2411.54     2462.35     27.01 o
   5   4   0     3905.51     4055.65     38.60 o
   6   4   0      142.11      146.23      5.82 o
   7   4   0        0.81        1.76      3.16 o
   8   4   0      178.06      173.84      9.37 o
   9   4   0       39.56       29.33      6.50 o
  10   4   0        0.76       -1.16      6.71 o
  11   4   0       31.97       33.79      7.38 o
   1   5   0        2.61        5.86      1.02 o
   2   5   0      281.52      282.38      5.03 o
   3   5   0     9840.83     9202.54     64.69 o
   4   5   0     1531.71     1570.41     20.51 o
   5   5   0        0.09        1.28      1.55 o
   6   5   0      563.08      546.06     13.53 o
   7   5   0      615.55      582.51     15.91 o
   8   5   0       57.69       39.32      4.96 o
   9   5   0      645.60      703.05     23.86 o
  10   5   0      124.40      121.15     13.24 o
  11   5   0      184.10      187.23     15.64 o
   0   6   0       44.56       42.98      2.51 o
   1   6   0    11704.09    11610.26     88.30 o
   2   6   0       37.98       29.77      1.71 o
   3   6   0      250.82      251.34      6.21 o
   4   6   0      669.50      608.07     11.53 o
   5   6   0       59.55       60.67      3.88 o
   6   6   0        6.36        5.12      1.55 o
   7   6   0      287.03      294.19     11.42 o
   8   6   0      211.35      188.19      9.67 o
   9   6   0        8.62       17.00      4.84 o
  10   6   0      239.69      235.70     17.91 o
  11   6   0       14.49       21.40     10.91 o
   1   7   0     1461.08     1466.39     16.56 o
   2   7   0       22.47       12.25      1.30 o
   3   7   0     1652.85     1779.77     19.41 o
   4   7   0      687.31      623.43     12.02 o
   5   7   0     6190.21     6193.74     62.73 o
   6   7   0      479.11      470.99     13.80 o
   7   7   0     1305.76     1297.69     25.07 o
   8   7   0       75.76       75.53      6.68 o
   9   7   0       23.31       29.77      5.49 o
  10   7   0        9.66        5.19      5.87 o
  11   7   0      108.80      144.60     22.51 o
   0   8   0    22335.19    22043.55    225.30 o
   1   8   0       21.07       23.63      1.73 o
   2   8   0      285.79      286.78      6.46 o
   3   8   0      757.30      744.69     11.52 o
   4   8   0      617.63      624.70     12.65 o
   5   8   0      236.28      221.27      9.13 o
   6   8   0     2681.68     2541.60     35.54 o
   7   8   0       34.09       29.94      5.28 o
   8   8   0       11.61       14.45      4.05 o
   9   8   0      207.38      186.84     11.83 o
  10   8   0       24.69        9.88      8.38 o
  11   8   0        2.45       15.96     12.56 o
   1   9   0     5663.20     5504.56     46.21 o
   2   9   0     2628.68     2529.18     34.56 o
   3   9   0      343.66      355.69      7.61 o
   4   9   0     1279.36     1267.35     22.86 o
   5   9   0     1180.53     1258.57     25.11 o
   6   9   0       14.15       11.27      3.41 o
   7   9   0       71.25       55.19      5.54 o
   8   9   0      274.80      291.98     13.19 o
   9   9   0      198.41      192.55     12.05 o
  10   9   0        7.71       -7.04      7.04 o
  11   9   0      195.97      241.72     51.42 o
   0  10   0      137.01      144.06      7.54 o
   1  10   0      715.36      687.59     10.10 o
   2  10   0      306.90      323.62      8.74 o
   3  10   0      212.71      245.35      7.02 o
   4  10   0       60.28       59.92      3.43 o
   5  10   0      756.54      716.08     17.50 o
   6  10   0      128.93      124.83      7.96 o
   7  10   0       10.81        4.10      3.30 o
   8  10   0      288.91      311.32     14.74 o
   9  10   0        5.75        2.13      4.35 o
  10  10   0      263.00      256.65     20.37 o
   1  11   0       18.34       13.67      1.49 o
   2  11   0      377.40      347.88      7.98 o
   3  11   0     1830.89     1876.18     22.26 o
   4  11   0     1730.91     1595.15     26.73 o
   5  11   0       10.07        7.71      3.55 o
   6  11   0       88.33       69.77      5.98 o
   7  11   0       67.77       67.16      6.32 o
   8  11   0      229.45      258.14     13.71 o
   9  11   0       30.40       25.35      5.14 o
  10  11   0       79.23       81.96     10.60 o
  11  11   0      229.74      336.79     59.22 o
   0  12   0     1106.75     1297.69     40.86 o
   1  12   0        1.82        2.43      1.33 o
   2  12   0     6614.79     6424.61     54.30 o
   3  12   0      147.68      142.73      5.54 o
   4  12   0     2294.05     2172.57     33.99 o
   5  12   0     1748.61     1679.61     39.09 o
   6  12   0       36.29       40.55      5.43 o
   7  12   0      107.06       97.29      8.17 o
   8  12   0      476.15      501.77     19.62 o
   9  12   0      195.59      224.30     13.60 o
  10  12   0        0.79       -7.76      7.76 o
   1  13   0      444.92      495.79     10.17 o
   2  13   0      508.49      426.79      8.87 o
   3  13   0      478.25      463.74      9.16 o
   4  13   0       28.37       29.03      3.73 o
   5  13   0        8.36       14.03      4.32 o
   6  13   0      534.44      532.68     18.25 o
   7  13   0       43.92       46.63      6.60 o
   8  13   0       66.86       54.09      7.11 o
   9  13   0       12.28        8.99      4.40 o
  10  13   0       18.62        2.91      5.66 o
   0  14   0      202.32      175.52     10.40 o
   1  14   0     2633.87     2551.98     33.14 o
   2  14   0       23.41       20.43      2.15 o
   3  14   0      145.18      144.82      5.80 o
   4  14   0      498.69      464.95     11.66 o
   5  14   0      114.73      125.86      8.86 o
   6  14   0        6.39        5.85      3.77 o
   7  14   0       87.07       79.34      7.68 o
   8  14   0      231.04      221.43     13.53 o
   9  14   0        0.21       -1.09      4.54 o
  10  14   0        2.63        9.57      6.36 o
   1  15   0       30.48       30.80      4.22 o
   2  15   0      619.40      585.83     11.53 o
   3  15   0      248.29      242.95      8.66 o
   4  15   0     1691.42     1611.92     26.53 o
   5  15   0     1748.84     1714.63     34.34 o
   6  15   0       12.34       10.07      4.46 o
   7  15   0       52.87       40.49      5.67 o
   8  15   0      104.25      100.05      9.51 o
   9  15   0      486.74      541.45     22.17 o
  10  15   0       21.13       12.96      6.30 o
   0  16   0     2435.74     2314.59     54.28 o
   1  16   0      108.85      111.39      7.09 o
   2  16   0       88.81       74.40      3.96 o
   3  16   0       15.61        8.72      2.35 o
   4  16   0       66.58       90.76      6.03 o
   5  16   0      150.93      133.06      9.29 o
   6  16   0       19.31       13.07      3.68 o
   7  16   0      173.49      174.90     11.25 o
   8  16   0        0.34        4.52      4.58 o
   9  16   0      221.71      237.54     17.11 o
  10  16   0       14.68       25.21     30.24 o
   1  17   0     2167.26     2157.59     37.90 o
   2  17   0     1366.94     1331.81     25.90 o
   3  17   0        3.50       -0.71      2.65 o
   4  17   0      110.43      116.35      8.65 o
   5  17   0      878.18      901.16     29.63 o
   6  17   0       42.81       40.83      9.20 o
   7  17   0      486.65      489.11     23.52 o
   8  17   0      113.99      126.39     12.54 o
   9  17   0       17.72       30.12      7.81 o
   0  18   0        2.63        2.00      4.26 o
   1  18   0     1770.45     1877.99     34.37 o
   2  18   0      235.56      221.68     10.40 o
   3  18   0      478.03      518.13     20.06 o
   4  18   0     1004.38      968.69     25.28 o
   5  18   0       80.60       61.49     10.84 o
   6  18   0      311.16      377.26     20.31 o
   7  18   0       20.13        9.85      6.16 o
   8  18   0        9.26       14.36      6.12 o
   9  18   0       75.13       73.06     17.29 o
   1  19   0     1636.58     1647.58     32.76 o
   2  19   0       62.94       55.73      5.75 o
   3  19   0       64.14       42.77      5.56 o
   4  19   0        7.68       12.49      5.57 o
   5  19   0        4.86       -1.05      5.41 o
   6  19   0        7.75       11.87      6.34 o
   7  19   0      377.52      407.73     24.26 o
   8  19   0        9.29       10.47      8.23 o
   9  19   0        1.85       -6.74     18.93 o
   0  20   0     2940.34     2943.30     59.29 o
   1  20   0       83.99       71.38      7.85 o
   2  20   0      654.50      672.40     23.00 o
   3  20   0        1.12       -4.04      4.04 o
   4  20   0      396.62      432.06     20.81 o
   5  20   0        0.03       -5.16      6.55 o
   6  20   0       10.80        7.22      5.65 o
   7  20   0      246.94      253.85     19.68 o
   8  20   0      120.59      121.90     16.77 o
   1  21   0        3.00        8.47      5.35 o
   2  21   0      714.77      671.50     26.41 o
   3  21   0      188.67      182.65     15.45 o
   4  21   0      504.36      522.49     30.20 o
   5  21   0       78.73       75.37     10.49 o
   6  21   0      112.12      123.87     13.98 o
   7  21   0       28.02        6.26      8.01 o
   8  21   0       22.75       40.49     42.36 o
   0  22   0       25.61       26.57      7.20 o
   1  22   0       71.40       55.08      7.45 o
   2  22   0      146.07      129.51     11.19 o
   3  22   0       16.74       12.07      6.77 o
   4  22   0      112.89       99.98     11.95 o
   5  22   0       20.56       17.86      8.31 o
   6  22   0        4.70       13.62      7.77 o
   7  22   0       16.87       21.87     11.06 o
   8  22   0        7.06       15.28     13.54 o
   1  23   0       22.90       13.66      5.14 o
   2  23   0      265.31      282.90     17.01 o
   3  23   0       58.96       44.56      9.11 o
   4  23   0       67.56       68.67     10.26 o
   5  23   0        4.13        7.80      7.03 o
   6  23   0       87.40      127.13     15.95 o
   7  23   0       26.28      -12.20     51.65 o
   0  24   0       11.29       -2.79     10.07 o
   1  24   0       20.34       21.57      5.50 o
   2  24   0      422.32      434.11     21.67 o
   3  24   0        1.83       -7.49      7.49 o
   4  24   0      371.72      367.75     26.14 o
   5  24   0      325.35      360.29     26.92 o
   6  24   0      128.22      145.97     40.50 o
   1  25   0      109.57      120.36     11.57 o
   2  25   0        3.53        0.82      5.96 o
   3  25   0        8.90        0.23      6.81 o
   4  25   0      122.31      136.70     16.68 o
   5  25   0      200.16      217.27     21.32 o
   0  26   0       25.42       20.79      8.74 o
   1  26   0       42.63       49.24      8.23 o
   2  26   0        0.41        0.45      6.28 o
   3  26   0        3.38       -4.86      8.23 o
   4  26   0       81.49       73.23     13.97 o
   1  27   0      293.97      324.30     21.63 o
   2  27   0      161.78      183.22     17.08 o
   3  27   0       14.99        7.09      7.22 o
   0  28   0        3.74       -0.15     12.31 o
   1  28   0       29.18       62.90     15.63 o
   2  28   0        0.58       -3.34     12.08 o
   1  29   0       84.05      109.27     26.40 o
   2  29   0        1.34       54.66     25.68 o
   0  30   0        2.10       30.93     18.29 o
 -11   1   1       63.00       70.87     11.43 o
 -10   1   1      121.88      104.02     10.28 o
  -9   1   1        2.23       -3.79      3.79 o
  -8   1   1       70.76       77.68      5.66 o
  -7   1   1       50.45       32.87      3.82 o
  -6   1   1     1479.61     1509.80     21.52 o
  -5   1   1     1650.16     1874.95     21.73 o
  -4   1   1      740.88      756.47      9.95 o
  -3   1   1     3289.93     3397.86     32.22 o
  -2   1   1      621.08      643.55     12.67 o
   1   1   1     4182.49     4227.55     46.99 o
   2   1   1     2568.28     2374.63     19.96 o
   3   1   1     9377.37     9118.43     86.70 o
   4   1   1      294.53      310.22      7.15 o
   5   1   1     2105.62     2174.19     25.00 o
   6   1   1      133.18      118.79      6.13 o
   7   1   1     1681.73     1643.97     23.17 o
   8   1   1      121.05      127.44      9.80 o
   9   1   1      324.53      354.81     18.71 o
  10   1   1       12.71        3.61      7.13 o
  11   1   1       60.89       48.68     17.14 o
 -11   2   1       73.91       59.16     10.29 o
 -10   2   1      592.80      616.71     22.13 o
  -9   2   1      268.14      258.83     12.73 o
  -8   2   1        1.77       -2.61      2.75 o
  -7   2   1      625.00      543.40     13.40 o
  -6   2   1     3357.85     3243.31     41.50 o
  -5   2   1       53.54       47.52      3.05 o
  -4   2   1     6986.42     7488.90     68.69 o
  -3   2   1      331.19      346.67      8.59 o
  -2   2   1      730.19      878.28     13.93 o
  -1   2   1       35.85       41.15      6.24 o
   1   2   1       90.03      114.14      4.06 o
   2   2   1      539.39      486.85      8.83 o
   3   2   1     1933.68     1935.94     19.46 o
   4   2   1      108.36      122.98      4.07 o
   5   2   1        3.18        1.25      1.77 o
   6   2   1       70.66       69.98      4.29 o
   7   2   1       44.48       29.90      3.17 o
   8   2   1        1.89       -0.38      3.76 o
   9   2   1        7.47        3.35      5.98 o
  10   2   1       15.51        3.85      7.22 o
  11   2   1        4.95        9.31     11.42 o
 -12   3   1       18.74        3.04     10.62 o
 -11   3   1       64.90       52.46     11.97 o
 -10   3   1      395.12      398.72     19.31 o
  -9   3   1      270.77      293.92     13.54 o
  -8   3   1      220.97      267.98     11.55 o
  -7   3   1     2603.40     2435.25     31.30 o
  -6   3   1       32.76       25.68      2.56 o
  -5   3   1     4873.42     4870.37     52.52 o
  -4   3   1       35.07       25.31      1.88 o
  -3   3   1    10204.35    10212.01     78.28 o
  -2   3   1     4369.45     4210.43     46.17 o
  -1   3   1     2985.26     3226.66     43.31 o
   0   3   1     3969.50     4164.84     48.05 o
   1   3   1      252.29      246.77      5.54 o
   2   3   1        3.47        6.75      1.97 o
   3   3   1        9.00       10.73      1.80 o
   4   3   1      245.58      227.50      5.78 o
   5   3   1      587.80      612.95     14.03 o
   6   3   1      328.40      332.10      9.30 o
   7   3   1      424.36      400.48     12.62 o
   8   3   1        0.06       -1.93      3.07 o
   9   3   1      153.34      174.66     12.93 o
  10   3   1        2.62        6.47      7.13 o
  11   3   1       36.12       30.47     20.70 o
 -12   4   1       89.91      110.57     34.80 o
 -11   4   1       24.66        8.09      8.10 o
 -10   4   1        4.25        4.36      5.31 o
  -9   4   1       36.82       40.44      5.89 o
  -8   4   1        5.02        5.91      3.10 o
  -7   4   1      398.61      384.29     12.58 o
  -6   4   1        3.46       -1.99      2.55 o
  -5   4   1        1.51        9.20      2.00 o
  -4   4   1        1.07        0.17      1.72 o
  -3   4   1     5923.61     6131.23     67.24 o
  -2   4   1      371.59      387.93      6.58 o
  -1   4   1      499.55      468.37      7.04 o
   0   4   1     5699.60     5781.41     60.58 o
   1   4   1     1106.46     1175.24     12.45 o
   2   4   1     5648.80     5617.24     61.90 o
   3   4   1     6216.96     6115.83     46.93 o
   4   4   1     3100.74     3001.04     28.51 o
   5   4   1       12.24       13.78      2.42 o
   6   4   1     7219.81     7172.53     60.47 o
   7   4   1       25.40       27.78      3.85 o
   8   4   1      111.74      125.29      8.83 o
   9   4   1       67.05       48.06      8.42 o
  10   4   1      613.02      671.56     30.59 o
  11   4   1      182.26      239.62     50.76 o
 -12   5   1        5.04      -23.89     23.89 o
 -11   5   1       46.67       81.53     11.63 o
 -10   5   1      133.04      136.16     12.66 o
  -9   5   1      107.24      118.99     10.00 o
  -8   5   1       10.44       11.23      3.67 o
  -7   5   1     4379.52     4370.74     50.42 o
  -6   5   1      360.49      383.60     11.70 o
  -5   5   1        1.87        4.33      2.31 o
  -4   5   1       54.19       54.35      4.46 o
  -3   5   1     2619.98     2619.57     33.50 o
  -2   5   1     2103.68     2222.71     27.27 o
  -1   5   1     1127.66     1215.15     14.02 o
   0   5   1     3238.35     3357.54     36.28 o
   1   5   1       58.28       56.02      2.21 o
   2   5   1      886.83      943.35     10.91 o
   3   5   1      363.80      372.01      7.64 o
   4   5   1      295.42      292.59      7.35 o
   5   5   1     3811.27     3691.63     34.59 o
   6   5   1      771.81      757.05     14.57 o
   7   5   1      182.07      152.49      8.04 o
   8   5   1        0.18       -3.62      3.62 o
   9   5   1       81.23       86.73     10.42 o
  10   5   1       41.31       67.30     10.96 o
  11   5   1      161.97      215.42     47.26 o
 -12   6   1        5.80       21.34     18.22 o
 -11   6   1      554.99      643.58     30.96 o
 -10   6   1      408.85      429.68     21.29 o
  -9   6   1      234.16      235.02     12.79 o
  -8   6   1      855.12      948.07     22.98 o
  -7   6   1     1249.73     1185.92     23.05 o
  -6   6   1     4271.68     4190.52     46.74 o
  -5   6   1      136.58      125.53      5.67 o
  -4   6   1      436.34      397.91      9.14 o
  -3   6   1       58.04       52.01      3.80 o
  -2   6   1    13932.97    14600.42    146.46 o
  -1   6   1       67.11       66.53      2.49 o
   0   6   1     4023.61     4054.41     37.73 o
   1   6   1     1687.59     1712.08     16.24 o
   2   6   1     1682.95     1730.90     20.62 o
   3   6   1       99.61       62.86      3.60 o
   4   6   1       94.23       81.18      4.14 o
   5   6   1      248.23      241.42      7.77 o
   6   6   1        3.63        9.79      3.34 o
   7   6   1      180.15      159.95      8.43 o
   8   6   1        1.44        1.84      3.80 o
   9   6   1       24.34       26.21      7.11 o
  10   6   1        3.85        8.94      6.35 o
  11   6   1       35.60       19.72     19.30 o
 -12   7   1       93.49      151.09     41.94 o
 -11   7   1       60.97       68.91     11.18 o
 -10   7   1        1.13        9.43      5.49 o
  -9   7   1       15.39        8.42      4.05 o
  -8   7   1        2.12        2.99      3.62 o
  -7   7   1       27.81       31.85      4.07 o
  -6   7   1      312.47      326.08     11.08 o
  -5   7   1     3626.99     3576.80     45.35 o
  -4   7   1      123.57      121.09      6.60 o
  -3   7   1      541.35      545.08     11.72 o
  -2   7   1     2825.32     3125.13     29.29 o
  -1   7   1      722.20      717.94     10.36 o
   0   7   1     2426.12     2428.28     24.40 o
   1   7   1       91.67       94.13      3.00 o
   2   7   1     3502.69     3394.70     32.62 o
   3   7   1     3075.97     3062.86     29.83 o
   4   7   1      234.03      238.05      7.03 o
   5   7   1      173.41      165.55      7.31 o
   6   7   1      432.31      444.75     12.72 o
   7   7   1     1697.88     1617.06     30.33 o
   8   7   1        9.67       12.13      4.18 o
   9   7   1      105.36      121.98     11.35 o
  10   7   1       25.06       29.52      7.22 o
 -11   8   1       16.11       26.00      9.52 o
 -10   8   1       18.75       14.93      6.56 o
  -9   8   1      431.53      443.26     17.93 o
  -8   8   1       40.75       41.89      5.75 o
  -7   8   1       27.60       20.05      3.78 o
  -6   8   1       95.91       89.83      6.18 o
  -5   8   1     1638.06     1543.40     24.67 o
  -4   8   1        0.63       -0.39      2.27 o
  -3   8   1     2064.94     2470.28     27.93 o
  -2   8   1     1759.64     1889.81     19.69 o
  -1   8   1     2754.22     2631.54     23.13 o
   0   8   1      233.87      249.09      5.50 o
   1   8   1     5493.02     5399.21     46.19 o
   2   8   1     6251.78     6451.49     82.91 o
   3   8   1        6.75        7.24      1.85 o
   4   8   1     3029.19     3027.50     31.27 o
   5   8   1     1070.14     1036.93     16.71 o
   6   8   1     2006.00     1885.35     28.31 o
   7   8   1      410.76      410.20     14.22 o
   8   8   1      930.33      993.49     25.45 o
   9   8   1      102.03      126.40     11.39 o
  10   8   1        0.08        3.44      6.08 o
 -12   9   1        9.46       12.72     16.40 o
 -11   9   1       24.78       38.40     11.64 o
 -10   9   1        3.96       13.22      5.19 o
  -9   9   1      341.72      352.34     16.11 o
  -8   9   1       56.38       74.14      7.08 o
  -7   9   1      756.76      754.22     18.88 o
  -6   9   1     3932.66     3880.04     46.90 o
  -5   9   1     2799.91     2853.14     36.66 o
  -4   9   1      165.54      164.49      6.26 o
  -3   9   1      396.64      391.55      7.82 o
  -2   9   1     6326.59     6599.36     57.07 o
  -1   9   1     2648.07     2508.92     23.36 o
   0   9   1      153.03      137.51      3.32 o
   1   9   1       28.13       20.65      2.17 o
   2   9   1     5722.03     5922.48     66.46 o
   3   9   1     1159.17     1142.05     19.55 o
   4   9   1      442.32      427.55      9.91 o
   5   9   1       18.54       14.72      2.94 o
   6   9   1       11.89       16.26      3.72 o
   7   9   1      152.60      142.45      8.63 o
   8   9   1      160.83      163.08     10.29 o
   9   9   1       21.79       29.28      7.01 o
  10   9   1        0.14       -3.92      6.16 o
 -11  10   1      250.23      267.66     29.98 o
 -10  10   1       51.47       51.66      8.97 o
  -9  10   1        2.58       -1.27      4.22 o
  -8  10   1      442.13      434.91     16.44 o
  -7  10   1      118.01      119.94      7.69 o
  -6  10   1      743.68      728.99     18.08 o
  -5  10   1        0.13       -0.58      3.20 o
  -4  10   1     7197.38     7418.89     78.28 o
  -3  10   1       61.79       66.19      3.33 o
  -2  10   1     5507.49     6315.82     57.55 o
  -1  10   1     1054.73     1031.34     14.00 o
   0  10   1       23.42       24.14      1.35 o
   1  10   1      171.76      176.43      6.62 o
   2  10   1     6257.09     6112.58     46.13 o
   3  10   1     1693.62     1698.63     22.01 o
   4  10   1       36.45       43.78      3.54 o
   5  10   1      488.52      461.60     12.94 o
   6  10   1      105.49      110.37      7.37 o
   7  10   1      454.09      451.71     15.50 o
   8  10   1        2.53       -5.46      5.56 o
   9  10   1      412.74      425.23     22.50 o
  10  10   1       40.06       40.54      9.11 o
 -11  11   1       82.56      132.79     21.15 o
 -10  11   1        7.17       14.15      5.58 o
  -9  11   1       44.17       41.46      6.32 o
  -8  11   1      376.47      388.97     15.93 o
  -7  11   1        0.52        1.73      2.96 o
  -6  11   1      915.37      961.92     21.27 o
  -5  11   1     1170.67     1193.90     25.59 o
  -4  11   1      244.37      235.34      7.39 o
  -3  11   1      761.65      788.17     12.09 o
  -2  11   1     5902.54     6022.74     70.66 o
  -1  11   1      438.42      484.00      8.60 o
   0  11   1       94.22       82.65      2.62 o
   1  11   1     6652.93     6518.58     74.82 o
   2  11   1     3566.53     3614.71     43.48 o
   3  11   1       42.06       25.44      2.84 o
   4  11   1       21.51       20.34      2.87 o
   5  11   1      877.58      885.95     18.00 o
   6  11   1      995.20      960.03     23.20 o
   7  11   1        5.64        4.16      3.61 o
   8  11   1      101.69      114.28     10.06 o
   9  11   1       60.30       64.69      8.77 o
  10  11   1       32.61       13.32     13.66 o
 -11  12   1       23.91       22.48     13.26 o
 -10  12   1       93.41       96.93     10.08 o
  -9  12   1      685.14      682.27     25.15 o
  -8  12   1       27.66       30.75      5.60 o
  -7  12   1      341.60      374.21     15.74 o
  -6  12   1      139.45      133.49      8.95 o
  -5  12   1      397.30      359.18     13.70 o
  -4  12   1       21.28       16.13      2.42 o
  -3  12   1     1613.99     1549.58     21.81 o
  -2  12   1      530.19      514.56      9.34 o
  -1  12   1     1516.76     1389.05     16.54 o
   0  12   1      348.10      325.77      6.87 o
   1  12   1     2199.51     2423.13     35.80 o
   2  12   1      140.71       78.08      4.69 o
   3  12   1       13.66       16.87      2.31 o
   4  12   1     2535.84     2455.72     33.63 o
   5  12   1      112.56      102.17      6.21 o
   6  12   1      547.19      522.18     16.07 o
   7  12   1       68.17       60.21      6.40 o
   8  12   1      112.34      126.51     10.01 o
   9  12   1       10.30        9.21      5.51 o
  10  12   1       15.74       -3.02      6.52 o
 -11  13   1        9.78       23.37      8.04 o
 -10  13   1       56.98       49.60      7.43 o
  -9  13   1       20.71       24.87      6.11 o
  -8  13   1       25.37       19.52      5.66 o
  -7  13   1        0.42        3.20      4.33 o
  -6  13   1      306.76      303.17     12.73 o
  -5  13   1      538.15      540.43     16.99 o
  -4  13   1     1472.48     1456.21     20.63 o
  -3  13   1      261.30      237.06      7.45 o
  -2  13   1      362.31      340.92      7.66 o
  -1  13   1     5971.29     5896.50     61.42 o
   0  13   1       62.36       49.39      2.90 o
   1  13   1       82.70       90.25      4.26 o
   2  13   1        0.41        5.95      1.95 o
   3  13   1       17.51       10.77      2.51 o
   4  13   1     1439.07     1449.26     27.14 o
   5  13   1     2952.47     2937.02     50.24 o
   6  13   1      214.61      208.44     11.33 o
   7  13   1      145.68      150.48     10.27 o
   8  13   1       15.76        6.87      5.92 o
   9  13   1       16.88        7.73      5.09 o
  10  13   1       41.33       71.98     15.66 o
 -11  14   1        5.58       -3.22     10.46 o
 -10  14   1        4.33       10.29      5.78 o
  -9  14   1      123.67      148.11     13.32 o
  -8  14   1     1084.82     1227.60     36.35 o
  -7  14   1        0.15        1.85      3.68 o
  -6  14   1     1213.57     1239.48     31.25 o
  -5  14   1       63.75       58.25      5.83 o
  -4  14   1      287.26      256.23      8.82 o
  -3  14   1       40.61       33.22      3.45 o
  -2  14   1     2150.33     1826.02     19.75 o
  -1  14   1      253.60      285.68      7.68 o
   0  14   1       24.93       22.07      2.54 o
   1  14   1     1303.55     1194.52     17.13 o
   2  14   1       17.87       18.48      2.67 o
   3  14   1       13.88        6.27      2.15 o
   4  14   1      435.76      431.33     12.96 o
   5  14   1      136.36      119.54      8.63 o
   6  14   1        3.60        5.84      3.94 o
   7  14   1      577.95      587.14     20.35 o
   8  14   1       16.13       16.51      5.60 o
   9  14   1      170.89      166.34     13.04 o
  10  14   1       20.63       20.12     13.87 o
 -10  15   1       10.87        9.99      5.91 o
  -9  15   1       18.82        9.83      5.54 o
  -8  15   1       57.32       71.48      9.60 o
  -7  15   1      472.62      499.01     22.53 o
  -6  15   1      483.00      477.49     21.30 o
  -5  15   1     1576.03     1614.86     38.80 o
  -4  15   1     1960.72     1964.83     30.07 o
  -3  15   1        6.70        3.75      1.86 o
  -2  15   1       26.13       38.79      2.48 o
  -1  15   1      740.87      742.95     13.61 o
   0  15   1      180.11      157.17      6.13 o
   1  15   1     1715.39     1625.53     28.28 o
   2  15   1     1031.11      987.09     18.76 o
   3  15   1        5.78        3.45      2.36 o
   4  15   1        7.12        5.18      2.86 o
   5  15   1        9.38        7.88      4.01 o
   6  15   1      163.30      172.10     11.38 o
   7  15   1        7.58       13.73      4.77 o
   8  15   1        0.43        8.15      5.45 o
   9  15   1       33.25       35.97      8.68 o
  10  15   1       10.11        9.60     12.73 o
 -10  16   1       39.53       51.57     11.47 o
  -9  16   1        0.53       -4.82      5.32 o
  -8  16   1       17.96       18.14      5.75 o
  -7  16   1      413.07      432.46     21.52 o
  -6  16   1        0.60        3.96      4.60 o
  -5  16   1       28.04       25.78      6.97 o
  -4  16   1       17.28        9.70      2.95 o
  -3  16   1      834.86      795.83     17.29 o
  -2  16   1      279.96      261.86      6.96 o
  -1  16   1     4380.14     4241.88     57.74 o
   0  16   1      102.56       95.78      6.04 o
   1  16   1       89.25       90.92      7.43 o
   2  16   1     1059.05     1057.09     19.68 o
   3  16   1      280.37      263.49      9.60 o
   4  16   1       80.96       70.10      5.32 o
   5  16   1      179.05      178.50     11.52 o
   6  16   1      240.98      242.79     13.47 o
   7  16   1       86.90       97.10      9.06 o
   8  16   1      797.51      888.26     37.19 o
   9  16   1        0.64        9.06      7.80 o
 -10  17   1        0.81       -8.11     11.47 o
  -9  17   1      270.22      284.82     18.63 o
  -8  17   1       51.78       57.65      9.11 o
  -7  17   1       13.83       10.16      5.18 o
  -6  17   1      119.08      112.50     11.04 o
  -5  17   1      148.40      173.48     13.01 o
  -4  17   1      170.23      180.59     10.60 o
  -3  17   1      500.26      465.56     14.59 o
  -2  17   1     1124.42     1078.19     26.92 o
  -1  17   1        3.41        8.21      2.16 o
   0  17   1       46.19       48.02      5.19 o
   1  17   1     2306.04     2278.31     39.39 o
   2  17   1       18.34       10.09      3.62 o
   3  17   1       70.29       71.03      6.41 o
   4  17   1     1086.50     1041.62     28.61 o
   5  17   1       55.28       33.88      7.32 o
   6  17   1      121.28      116.22     11.74 o
   7  17   1        7.73        4.92      5.76 o
   8  17   1        2.32       -3.84      6.05 o
   9  17   1       17.93        9.12     13.45 o
 -10  18   1        0.84       13.71     11.71 o
  -9  18   1       20.94       28.47      8.91 o
  -8  18   1      148.98      154.61     13.86 o
  -7  18   1       11.16        6.68      6.45 o
  -6  18   1        0.00        5.22      4.96 o
  -5  18   1       28.28       25.93      5.72 o
  -4  18   1       43.75       25.34      5.27 o
  -3  18   1       19.74        8.09      3.62 o
  -2  18   1       76.61       80.17      6.57 o
  -1  18   1       29.98       21.58      3.89 o
   0  18   1       46.37       40.09      4.98 o
   1  18   1       17.02       24.89      5.16 o
   2  18   1      484.87      498.74     17.60 o
   3  18   1      809.06      804.41     21.37 o
   4  18   1       25.86       24.39      5.24 o
   5  18   1       31.75       29.75      6.31 o
   6  18   1        0.80        3.83      5.44 o
   7  18   1        0.36        4.51      5.91 o
   8  18   1       41.54       34.01      8.87 o
   9  18   1       38.60       59.82     28.57 o
  -9  19   1       80.05      113.60     18.28 o
  -8  19   1       18.80       19.36      6.40 o
  -7  19   1        0.02       16.91      6.50 o
  -6  19   1        1.10       -2.34      7.81 o
  -5  19   1      203.23      206.25     16.15 o
  -4  19   1      571.12      523.65     24.24 o
  -3  19   1      179.91      163.64     10.30 o
  -2  19   1        1.03       -4.06      4.06 o
  -1  19   1      746.91      741.69     19.62 o
   0  19   1       39.92       34.80      5.31 o
   1  19   1      982.32      974.91     25.88 o
   2  19   1      656.97      658.25     21.04 o
   3  19   1        0.30       -0.65      3.70 o
   4  19   1      450.24      412.68     20.02 o
   5  19   1        4.41        5.39      5.01 o
   6  19   1      225.33      239.47     17.40 o
   7  19   1       11.51        8.88      5.94 o
   8  19   1        5.66       16.40      7.97 o
  -9  20   1       95.54      124.48     66.32 o
  -8  20   1       99.46      121.45     14.18 o
  -7  20   1      276.05      289.83     20.62 o
  -6  20   1       46.38       54.89      9.58 o
  -5  20   1       59.63       50.05      8.41 o
  -4  20   1        0.00       -3.94      6.98 o
  -3  20   1      408.48      383.06     17.56 o
  -2  20   1       98.22       89.51      8.26 o
  -1  20   1      484.58      472.25     15.99 o
   0  20   1      141.17      121.83      9.16 o
   1  20   1       39.09       43.49      5.88 o
   2  20   1      486.56      463.00     17.96 o
   3  20   1      236.61      240.77     12.84 o
   4  20   1       17.95       20.49      6.99 o
   5  20   1       55.56       57.51      9.64 o
   6  20   1      170.80      157.17     16.85 o
   7  20   1        1.83       -0.52      8.41 o
   8  20   1       43.06       60.90     18.66 o
  -8  21   1        2.96       26.59     11.24 o
  -7  21   1      160.54      170.11     16.20 o
  -6  21   1       56.94       67.65     10.21 o
  -5  21   1      110.47      104.00     13.94 o
  -4  21   1      827.64      812.11     32.91 o
  -3  21   1      225.67      216.27     13.66 o
  -2  21   1        2.84        8.11      4.69 o
  -1  21   1      422.81      414.13     16.88 o
   0  21   1       22.45       20.46      4.58 o
   1  21   1      195.92      202.38     11.86 o
   2  21   1      431.22      419.10     19.47 o
   3  21   1       51.40       48.54      8.16 o
   4  21   1       26.09       35.97      9.76 o
   5  21   1      103.01      102.71     12.27 o
   6  21   1       41.94       35.63      7.73 o
   7  21   1       33.11       29.20     10.45 o
   8  21   1       18.13       19.23     15.93 o
  -7  22   1       31.50       25.53      8.65 o
  -6  22   1      364.13      410.81     27.81 o
  -5  22   1        2.50        2.12      7.16 o
  -4  22   1       22.62       20.76      5.99 o
  -3  22   1       18.06        8.75      4.67 o
  -2  22   1     1169.78     1204.50     31.84 o
  -1  22   1       29.82       29.21      5.20 o
   0  22   1      233.04      219.90     12.75 o
   1  22   1      423.61      415.61     18.83 o
   2  22   1       65.22       69.89      8.40 o
   3  22   1      141.24      133.13     12.29 o
   4  22   1      170.38      189.99     18.69 o
   5  22   1        0.94       -6.15      6.15 o
   6  22   1       27.20       36.23      7.82 o
   7  22   1      376.65      395.08     41.86 o
  -7  23   1        7.03       -9.42     12.71 o
  -6  23   1        3.29       -7.78      7.78 o
  -5  23   1        1.53       -4.30      7.21 o
  -4  23   1      232.98      207.19     17.54 o
  -3  23   1        4.66        2.45      5.31 o
  -2  23   1       15.78       10.63      4.31 o
  -1  23   1       82.99       78.01      9.82 o
   0  23   1       47.98       44.21      7.57 o
   1  23   1      249.65      259.11     16.33 o
   2  23   1       70.55       69.35      9.32 o
   3  23   1      186.91      169.41     15.98 o
   4  23   1      173.79      191.80     19.21 o
   5  23   1      195.12      211.15     24.02 o
   6  23   1        2.62        5.35      7.59 o
   7  23   1       77.05       -1.47     49.25 o
  -6  24   1       13.26       -3.57      7.98 o
  -5  24   1        0.89        6.56      7.61 o
  -4  24   1        0.27        6.34      6.17 o
  -3  24   1      116.22      113.69     12.33 o
  -2  24   1        1.30       -2.11      5.17 o
  -1  24   1      606.88      608.50     27.41 o
   0  24   1        0.39       -0.79      5.72 o
   1  24   1       51.90       54.78      8.13 o
   2  24   1      210.70      234.76     17.88 o
   3  24   1       77.16      102.50     14.29 o
   4  24   1        0.01       -8.16      8.16 o
   5  24   1       21.81       19.78     14.54 o
   6  24   1       56.15       17.98     17.80 o
  -5  25   1       50.77       36.26     14.25 o
  -4  25   1       53.80       48.63      9.61 o
  -3  25   1      150.17      149.14     14.80 o
  -2  25   1       31.72       30.04      9.23 o
  -1  25   1       35.32       24.94      8.83 o
   0  25   1       34.52       38.62      7.82 o
   1  25   1      200.33      208.19     15.63 o
   2  25   1      239.36      288.77     20.10 o
   3  25   1       11.03       10.58      9.10 o
   4  25   1       51.26       61.91     12.16 o
  -4  26   1      200.90      195.42     28.60 o
  -3  26   1        3.26       -6.57      6.57 o
  -2  26   1       16.45       14.61      6.33 o
  -1  26   1      149.22      151.59     14.82 o
   0  26   1       11.73       21.16      5.94 o
   1  26   1        0.86        9.70      6.09 o
   2  26   1      126.72      124.16     14.29 o
   3  26   1       17.41       16.70      8.14 o
  -3  27   1       13.25        7.30      6.57 o
  -2  27   1      354.82      392.58     26.45 o
  -1  27   1       62.70       67.49     10.58 o
   0  27   1        3.83       -7.06      7.06 o
   1  27   1        8.87       11.15      5.16 o
   2  27   1        1.90       20.74     10.51 o
   3  27   1        0.18      -20.02     20.02 o
  -3  28   1       56.45       14.60     20.31 o
  -2  28   1       11.02       20.03     23.45 o
  -1  28   1      107.40      113.21     21.26 o
   0  28   1       12.56       15.50      7.93 o
   1  28   1      236.15      235.31     30.31 o
   2  28   1       87.37       67.17     26.88 o
  -3  29   1       23.36       39.63     22.58 o
  -2  29   1       16.09       15.96     19.83 o
  -1  29   1       41.13       41.90     16.38 o
   0  29   1        4.08       -0.42     11.79 o
   1  29   1        2.37      -10.65     10.65 o
   0  30   1        0.05        3.14     17.28 o
 -11   0   2       21.00       16.35      8.83 o
 -10   0   2      821.54      876.81     37.84 o
  -9   0   2        4.75        5.72      6.00 o
  -8   0   2      898.57      826.89     33.39 o
  -7   0   2       63.92       54.87      7.04 o
  -6   0   2       72.76       62.94      5.56 o
  -5   0   2     1039.47     1178.41     23.04 o
  -4   0   2     2591.27     2914.52     54.71 o
  -3   0   2       98.10      137.25      7.84 o
  -2   0   2      156.31      139.03      4.28 o
  -1   0   2     1388.97     1544.46     22.15 o
   0   0   2       33.00       31.57      2.58 o
   1   0   2      188.41      203.01      8.41 o
   2   0   2        1.94        1.52      2.05 o
   3   0   2     1195.28     1065.70     19.43 o
   4   0   2       35.03       37.63      3.46 o
   5   0   2      207.46      202.16      8.84 o
   6   0   2       15.69        9.97      2.91 o
   7   0   2      497.68      449.95     22.32 o
   8   0   2      224.67      210.62     19.10 o
   9   0   2      433.83      501.41     34.32 o
  10   0   2      144.69      149.96     22.73 o
 -12   1   2        3.02        7.80     11.90 o
 -11   1   2       34.26       21.85      9.31 o
 -10   1   2      709.40      714.33     22.99 o
  -9   1   2       32.00       13.96      3.99 o
  -8   1   2       55.68       68.82      6.00 o
  -7   1   2      133.68      112.77      6.84 o
  -6   1   2     2819.13     2656.25     54.46 o
  -5   1   2        2.87        2.42      1.95 o
  -4   1   2      153.34      128.12      4.97 o
  -3   1   2     5927.63     6423.45     52.97 o
  -2   1   2      521.15      506.49      6.41 o
  -1   1   2     8963.63     9655.28     95.15 o
   0   1   2    17154.35    16665.05    127.05 o
   1   1   2      423.42      448.99      7.20 o
   2   1   2      208.93      193.20      5.48 o
   3   1   2     7655.02     7736.57     67.78 o
   4   1   2     1138.74     1098.21     16.49 o
   5   1   2       74.69       77.76      3.89 o
   6   1   2      309.80      279.25      8.14 o
   7   1   2      310.28      290.51     12.61 o
   8   1   2      198.78      200.22     13.76 o
   9   1   2      110.67      112.11     11.27 o
  10   1   2       63.54       64.95     11.69 o
 -12   2   2       14.59       20.75     17.70 o
 -11   2   2        1.01        2.21      5.95 o
 -10   2   2       28.11       20.51      5.41 o
  -9   2   2      264.27      254.91     13.93 o
  -8   2   2        0.13       -1.51      3.25 o
  -7   2   2     2771.93     2665.66     54.34 o
  -6   2   2      404.77      378.91      9.25 o
  -5   2   2     6149.81     6610.65     95.21 o
  -4   2   2       50.72       38.76      2.90 o
  -3   2   2    10756.85    11434.78    129.65 o
  -2   2   2     5180.29     5544.46     52.90 o
  -1   2   2     3551.13     3786.30     38.00 o
   0   2   2   123760.53   102545.43   1104.79 o
   1   2   2        0.25        1.39      1.17 o
   2   2   2       10.03       14.21      2.16 o
   3   2   2      220.63      202.25      6.52 o
   4   2   2      801.92      843.46     15.21 o
   5   2   2      754.85      778.48     13.07 o
   6   2   2     1409.50     1425.00     23.90 o
   7   2   2       33.94       31.18      5.00 o
   8   2   2       43.92       39.26      7.19 o
   9   2   2        3.79       -7.12      7.12 o
  10   2   2      126.80      126.83     13.87 o
 -12   3   2       18.37       62.99     28.95 o
 -11   3   2      160.05      168.63     12.45 o
 -10   3   2      137.34      118.72      9.50 o
  -9   3   2      119.67      116.92      9.35 o
  -8   3   2      201.91      223.68     11.53 o
  -7   3   2      726.47      632.72     15.68 o
  -6   3   2      637.83      645.86     12.63 o
  -5   3   2      551.95      515.98     12.05 o
  -4   3   2      875.94      966.30     16.93 o
  -3   3   2     1332.69     1364.92     17.23 o
  -2   3   2     2028.45     2096.73     21.86 o
  -1   3   2      834.31      914.64     12.20 o
   0   3   2     1071.90     1039.50     12.92 o
   1   3   2       45.74       56.74      3.17 o
   2   3   2      304.83      268.45      7.70 o
   3   3   2      649.11      693.96     12.22 o
   4   3   2      109.31      111.38      5.71 o
   5   3   2      183.29      169.36      7.06 o
   6   3   2      449.90      455.68     13.37 o
   7   3   2      233.17      204.75     11.96 o
   8   3   2       27.68       15.81      4.98 o
   9   3   2      135.95      141.75     13.98 o
  10   3   2       28.63       21.55      7.40 o
 -12   4   2       12.49        5.07      9.99 o
 -11   4   2       39.64       30.66      5.90 o
 -10   4   2       12.89        2.12      5.36 o
  -9   4   2        2.89        0.62      4.57 o
  -8   4   2      757.56      757.36     21.53 o
  -7   4   2        0.00        0.47      3.58 o
  -6   4   2       50.20       31.58      2.70 o
  -5   4   2      280.17      268.25      9.66 o
  -4   4   2     1929.62     2054.74     28.19 o
  -3   4   2      597.56      640.72      9.72 o
  -2   4   2      456.85      454.69      7.42 o
  -1   4   2     1053.38     1021.46     12.74 o
   0   4   2      348.45      326.36      6.56 o
   1   4   2     3778.18     3666.98     33.08 o
   2   4   2        0.90        1.32      1.61 o
   3   4   2        1.76        2.30      1.90 o
   4   4   2        0.04        2.18      1.99 o
   5   4   2      252.32      246.52      8.09 o
   6   4   2        1.85        4.11      2.63 o
   7   4   2       78.26       82.86      7.61 o
   8   4   2      109.69       91.51      8.96 o
   9   4   2       21.77       10.64      6.18 o
  10   4   2        0.74        9.56      5.97 o
  11   4   2       57.80       76.87     31.01 o
 -12   5   2       95.15      101.71     40.63 o
 -11   5   2        2.67       -4.65      5.24 o
 -10   5   2      364.99      331.89     16.43 o
  -9   5   2       17.13       10.90      4.41 o
  -8   5   2      291.29      321.56     13.99 o
  -7   5   2     2455.66     2483.19     39.81 o
  -6   5   2        6.28        0.28      1.28 o
  -5   5   2     2430.73     2569.18     31.95 o
  -4   5   2     1185.54     1244.83     15.47 o
  -3   5   2      104.08      101.28      3.57 o
  -2   5   2       23.05       25.33      1.45 o
  -1   5   2      325.16      380.20      6.49 o
   0   5   2     8788.34     9090.47     99.82 o
   1   5   2     1608.47     1524.27     20.35 o
   2   5   2      830.51      865.93     17.56 o
   3   5   2     1308.37     1168.11     19.21 o
   4   5   2      730.39      786.03     15.34 o
   5   5   2     3309.24     3351.27     38.07 o
   6   5   2      137.44      142.91      7.75 o
   7   5   2      838.23      831.67     23.28 o
   8   5   2       83.97       79.29      8.49 o
   9   5   2       16.05        5.63      5.46 o
  10   5   2        2.50       -3.15      6.16 o
  11   5   2       13.16        3.90     19.24 o
 -12   6   2       35.15       14.11     18.36 o
 -11   6   2       43.58       59.12      8.83 o
 -10   6   2        0.28        5.67      5.00 o
  -9   6   2      848.90      842.22     24.64 o
  -8   6   2        0.48        3.12      3.56 o
  -7   6   2      342.46      379.32     14.48 o
  -6   6   2     1063.76     1070.31     19.15 o
  -5   6   2     5738.95     5953.93     58.52 o
  -4   6   2     1618.49     1678.06     19.41 o
  -3   6   2     3690.53     3973.22     37.97 o
  -2   6   2       23.42       12.97      1.87 o
  -1   6   2     1544.22     1570.45     20.11 o
   0   6   2     1116.23     1029.61     17.01 o
   1   6   2      560.92      554.29     11.85 o
   2   6   2     1734.84     1628.63     22.22 o
   3   6   2      721.81      723.40     15.02 o
   4   6   2     1696.03     1719.51     25.07 o
   5   6   2       37.85       40.99      4.59 o
   6   6   2     1288.37     1277.97     24.06 o
   7   6   2        0.29        5.94      3.93 o
   8   6   2      208.53      201.62     13.36 o
   9   6   2       12.16       16.93      5.60 o
  10   6   2        9.59        1.48      6.72 o
 -12   7   2        5.52       16.02     18.22 o
 -11   7   2      351.05      346.81     19.34 o
 -10   7   2      219.42      211.95     14.14 o
  -9   7   2      491.87      514.15     19.25 o
  -8   7   2      315.40      344.62     14.07 o
  -7   7   2       53.85       43.95      5.02 o
  -6   7   2     1180.23     1161.91     18.78 o
  -5   7   2      753.82      732.83     15.29 o
  -4   7   2     1457.57     1470.20     23.42 o
  -3   7   2     3361.86     3429.50     32.67 o
  -2   7   2     1441.35     1353.68     17.05 o
  -1   7   2     1337.17     1356.49     22.60 o
   0   7   2     1583.95     1668.74     21.61 o
   1   7   2      307.88      295.21      7.86 o
   2   7   2      137.17      139.97      5.38 o
   3   7   2     3256.39     3161.71     37.60 o
   4   7   2     1496.89     1540.09     25.70 o
   5   7   2       17.09       20.91      3.22 o
   6   7   2       92.61       96.78      6.61 o
   7   7   2       34.86       25.51      5.10 o
   8   7   2        9.03        6.92      4.42 o
   9   7   2      248.49      265.44     17.70 o
  10   7   2       43.30       42.04      9.63 o
 -11   8   2        8.23        6.94      5.56 o
 -10   8   2      335.20      351.56     17.11 o
  -9   8   2       15.38        6.10      4.20 o
  -8   8   2        0.01        3.31      3.80 o
  -7   8   2       11.07        5.91      3.33 o
  -6   8   2      274.59      280.02      9.80 o
  -5   8   2       15.93       13.33      2.10 o
  -4   8   2      869.45      899.59     13.01 o
  -3   8   2     1285.14     1403.37     23.82 o
  -2   8   2      580.80      616.31     10.90 o
  -1   8   2     2810.57     2998.28     32.30 o
   0   8   2       82.95       92.13      4.53 o
   1   8   2     4586.38     4726.81     44.43 o
   2   8   2       40.25       36.47      2.90 o
   3   8   2       80.47       54.06      3.96 o
   4   8   2        2.18        7.41      3.21 o
   5   8   2      274.52      269.32     10.74 o
   6   8   2       18.22       10.74      3.15 o
   7   8   2      351.27      347.64     15.08 o
   8   8   2       19.02       28.54      6.01 o
   9   8   2        5.24       10.47      5.56 o
  10   8   2      181.34      226.29     27.41 o
 -11   9   2      196.21      242.98     16.45 o
 -10   9   2       16.12       14.72      4.56 o
  -9   9   2        0.01       -4.26      4.26 o
  -8   9   2       61.11       45.77      5.74 o
  -7   9   2      675.07      668.59     19.06 o
  -6   9   2     1461.54     1394.07     27.32 o
  -5   9   2      859.59      830.47     19.32 o
  -4   9   2      379.76      376.32      8.44 o
  -3   9   2     2597.12     2889.45     32.52 o
  -2   9   2      946.10      939.68     14.85 o
  -1   9   2      943.82     1056.06     14.34 o
   0   9   2      137.57      137.71      5.28 o
   1   9   2        6.52       13.22      1.95 o
   2   9   2      392.28      383.96      9.44 o
   3   9   2     1437.78     1447.57     21.14 o
   4   9   2      830.44      780.54     17.88 o
   5   9   2     1689.56     1658.04     28.71 o
   6   9   2        1.59        2.87      3.39 o
   7   9   2      268.20      247.63     12.79 o
   8   9   2      191.39      222.73     13.92 o
   9   9   2        5.35        1.05      8.48 o
  10   9   2       24.02       20.32      9.97 o
 -11  10   2      165.32      191.66     16.26 o
 -10  10   2        6.83       15.52      4.85 o
  -9  10   2        0.88       -2.01      4.24 o
  -8  10   2       39.06       40.36      5.73 o
  -7  10   2        0.21        2.94      3.46 o
  -6  10   2      372.78      369.95     11.99 o
  -5  10   2     2230.57     2378.00     34.01 o
  -4  10   2       44.34       38.86      2.93 o
  -3  10   2      981.64     1036.28     18.41 o
  -2  10   2     4368.17     4375.80     52.60 o
  -1  10   2      100.95       93.95      4.67 o
   0  10   2     4473.22     4777.58     47.08 o
   1  10   2      440.84      417.83      9.55 o
   2  10   2     1378.43     1426.54     20.96 o
   3  10   2        7.82        8.35      2.10 o
   4  10   2      772.71      721.82     18.52 o
   5  10   2        0.17        3.99      3.28 o
   6  10   2      328.06      292.45     12.97 o
   7  10   2       22.94       15.73      5.06 o
   8  10   2      142.29      165.22     13.13 o
   9  10   2        0.01       -5.99      5.99 o
  10  10   2        0.18      -17.31     17.31 o
 -11  11   2       12.40       12.55      8.20 o
 -10  11   2       91.84       84.55      8.88 o
  -9  11   2      451.11      473.06     18.31 o
  -8  11   2      639.12      679.99     21.04 o
  -7  11   2        3.60        5.67      3.33 o
  -6  11   2      782.14      828.45     19.29 o
  -5  11   2        0.51        1.11      2.28 o
  -4  11   2        0.26        2.91      1.63 o
  -3  11   2       38.44       31.72      3.27 o
  -2  11   2     4191.50     4049.67     41.77 o
  -1  11   2     3131.54     3246.28     43.25 o
   0  11   2       40.75       28.88      2.56 o
   1  11   2     1618.49     1545.29     20.63 o
   2  11   2      281.20      216.23      7.54 o
   3  11   2      131.01      136.07      6.19 o
   4  11   2      958.71      897.23     20.37 o
   5  11   2      707.49      696.93     19.39 o
   6  11   2       19.79       18.04      5.79 o
   7  11   2       16.11       12.17      4.60 o
   8  11   2       32.91       38.81      6.64 o
   9  11   2        0.01        4.51      5.53 o
  10  11   2        1.48        1.74     12.08 o
 -11  12   2       27.75       45.82     11.66 o
 -10  12   2       81.34       85.61      9.26 o
  -9  12   2        0.44       -2.78      4.85 o
  -8  12   2      419.15      484.23     17.97 o
  -7  12   2       14.61        8.75      3.27 o
  -6  12   2       86.41       94.76      6.88 o
  -5  12   2       25.93       20.47      3.28 o
  -4  12   2       54.54       49.53      3.96 o
  -3  12   2       58.07       56.07      4.21 o
  -2  12   2        1.81        4.21      2.08 o
  -1  12   2       33.00       26.00      2.63 o
   0  12   2      409.98      413.08      8.08 o
   1  12   2      576.66      486.69     10.06 o
   2  12   2       96.68      109.78      5.34 o
   3  12   2      119.43      107.79      5.84 o
   4  12   2       22.30       24.92      4.22 o
   5  12   2     1082.40     1098.48     24.23 o
   6  12   2        0.09        0.12      3.93 o
   7  12   2       81.51       90.24      8.98 o
   8  12   2      121.94      143.46     11.47 o
   9  12   2        7.94       20.65      6.24 o
  10  12   2       43.23       49.56     27.23 o
 -11  13   2      153.89      198.68     25.41 o
 -10  13   2      111.68      137.04     11.90 o
  -9  13   2      306.23      301.40     15.93 o
  -8  13   2      444.42      504.46     19.71 o
  -7  13   2       38.67       31.02      4.92 o
  -6  13   2        5.65       10.85      3.93 o
  -5  13   2      434.83      410.91     12.58 o
  -4  13   2     2066.15     2042.44     29.17 o
  -3  13   2      107.76       92.47      5.50 o
  -2  13   2      130.13      127.06      6.09 o
  -1  13   2      155.91      149.46      5.27 o
   0  13   2       36.35       33.98      2.54 o
   1  13   2     1386.69     1360.01     22.82 o
   2  13   2     1569.75     1570.10     25.14 o
   3  13   2       85.19       84.52      5.90 o
   4  13   2     1216.17     1178.54     24.42 o
   5  13   2      719.23      759.01     21.96 o
   6  13   2       12.57       12.24      4.23 o
   7  13   2       42.30       25.85      8.63 o
   8  13   2       54.23       51.57      6.94 o
   9  13   2      146.83      166.22     15.06 o
 -11  14   2       47.91       48.88     23.28 o
 -10  14   2       12.01        1.21      6.12 o
  -9  14   2      633.57      668.29     27.44 o
  -8  14   2        4.89        8.73      5.41 o
  -7  14   2        1.61       -1.04      4.40 o
  -6  14   2       20.39       14.84      4.27 o
  -5  14   2     2883.89     2790.43     41.61 o
  -4  14   2      300.49      308.97      9.09 o
  -3  14   2       75.05       88.12      5.30 o
  -2  14   2      559.31      551.26     11.92 o
  -1  14   2      112.90      108.59      4.19 o
   0  14   2      622.55      637.82     11.90 o
   1  14   2      477.30      464.43     13.38 o
   2  14   2     1128.09     1106.61     21.43 o
   3  14   2      153.88      142.82      7.79 o
   4  14   2      582.96      519.87     17.03 o
   5  14   2        7.81        5.50      3.97 o
   6  14   2       78.22       87.17      7.97 o
   7  14   2        0.15       -1.04      4.57 o
   8  14   2      222.82      235.08     14.51 o
   9  14   2       74.91       61.64     16.54 o
 -10  15   2        0.04       -6.64      6.64 o
  -9  15   2        9.43        4.31      8.44 o
  -8  15   2      345.42      414.81     21.19 o
  -7  15   2       85.49       96.88     10.16 o
  -6  15   2       40.31       20.02      5.16 o
  -5  15   2      874.85      889.17     22.66 o
  -4  15   2       86.20       96.54      5.92 o
  -3  15   2      200.03      211.63      8.12 o
  -2  15   2      850.32      793.17     15.17 o
  -1  15   2      326.13      314.78      6.99 o
   0  15   2      472.67      439.68      8.26 o
   1  15   2      266.23      257.43      9.93 o
   2  15   2       11.15        9.67      3.04 o
   3  15   2       58.49       56.62      5.07 o
   4  15   2      188.20      226.68     11.27 o
   5  15   2       80.29       89.30      7.91 o
   6  15   2      129.28      115.52      9.19 o
   7  15   2      269.13      294.49     15.26 o
   8  15   2       19.28       21.06      5.98 o
   9  15   2        7.84       10.78     12.08 o
 -10  16   2        0.20       -5.96      5.96 o
  -9  16   2        5.94       12.04      5.40 o
  -8  16   2       65.10       76.13     10.10 o
  -7  16   2       19.94       15.10      5.05 o
  -6  16   2      525.12      542.22     22.55 o
  -5  16   2        0.83       -2.17      4.15 o
  -4  16   2     1872.92     1825.84     30.54 o
  -3  16   2      534.04      543.40     14.53 o
  -2  16   2      295.22      284.83     10.47 o
  -1  16   2     1761.71     1743.60     26.91 o
   0  16   2      138.15      128.28      7.71 o
   1  16   2     1848.90     1915.28     30.33 o
   2  16   2       95.92       91.15      6.54 o
   3  16   2       94.79      112.29      7.53 o
   4  16   2      129.46      124.76      8.56 o
   5  16   2       48.94       41.57      5.82 o
   6  16   2        5.56        4.17      3.98 o
   7  16   2       59.20       38.53      9.12 o
   8  16   2        0.00        2.28      5.94 o
 -10  17   2       22.39       35.49     10.65 o
  -9  17   2      174.19      182.71     14.90 o
  -8  17   2       18.75       13.34      6.32 o
  -7  17   2      258.43      234.11     16.01 o
  -6  17   2       13.37        4.36      5.46 o
  -5  17   2       75.87       69.12      8.21 o
  -4  17   2      223.43      197.64     10.38 o
  -3  17   2      223.12      228.85     10.29 o
  -2  17   2        0.25       -2.24      2.24 o
  -1  17   2      963.41      933.01     22.15 o
   0  17   2      116.99      112.45      7.27 o
   1  17   2      286.99      275.43     13.90 o
   2  17   2      999.06     1007.82     25.95 o
   3  17   2       23.16       21.78      4.80 o
   4  17   2      228.72      236.57     16.45 o
   5  17   2      360.57      339.13     19.46 o
   6  17   2       66.24       51.62      8.12 o
   7  17   2      120.68      155.99     13.37 o
   8  17   2       18.58        6.59      8.91 o
 -10  18   2       10.49      -13.75     13.75 o
  -9  18   2       22.05       17.44      7.61 o
  -8  18   2       40.91       36.05      7.14 o
  -7  18   2      978.83      997.77     33.36 o
  -6  18   2        0.07       -4.40      4.40 o
  -5  18   2      274.15      326.78     16.54 o
  -4  18   2      191.53      201.81     11.66 o
  -3  18   2      253.68      234.44     10.64 o
  -2  18   2      859.61      863.93     23.07 o
  -1  18   2     1213.38     1179.76     27.37 o
   0  18   2     2534.33     2472.67     41.63 o
   1  18   2      128.42      102.44      9.26 o
   2  18   2      488.16      495.28     18.43 o
   3  18   2      127.27      112.80      9.98 o
   4  18   2      440.74      456.64     23.59 o
   5  18   2       80.94       43.11     11.36 o
   6  18   2       15.35       10.59      7.45 o
   7  18   2       18.28       10.45      8.80 o
   8  18   2       40.79       44.90     13.41 o
  -9  19   2      156.39      170.23     19.05 o
  -8  19   2      102.95       99.36     12.16 o
  -7  19   2      100.97       74.52     10.91 o
  -6  19   2       86.68       76.43     10.89 o
  -5  19   2      190.14      187.88     14.18 o
  -4  19   2       48.04       41.46      6.19 o
  -3  19   2      193.69      216.16     12.51 o
  -2  19   2     1353.19     1313.94     29.69 o
  -1  19   2     1104.30     1158.15     29.18 o
   0  19   2      194.25      178.73     10.25 o
   1  19   2      279.60      256.71     13.23 o
   2  19   2      860.75      856.80     25.13 o
   3  19   2        0.98        3.62      4.52 o
   4  19   2      440.14      467.95     24.32 o
   5  19   2       63.45       66.54     10.47 o
   6  19   2      117.70      138.25     14.84 o
   7  19   2      155.83      170.78     16.93 o
   8  19   2        1.43       11.56     14.20 o
  -9  20   2        0.63       -3.69     31.36 o
  -8  20   2       32.87       22.39      6.75 o
  -7  20   2        0.47        3.38      8.50 o
  -6  20   2      273.32      289.58     21.98 o
  -5  20   2       42.21       51.53     10.20 o
  -4  20   2     1149.44     1084.13     44.97 o
  -3  20   2       77.17       88.41      8.12 o
  -2  20   2      236.98      202.48     11.73 o
  -1  20   2      402.09      437.25     16.32 o
   0  20   2        6.50        8.56      4.27 o
   1  20   2      291.61      300.18     14.81 o
   2  20   2        9.25       13.46      4.56 o
   3  20   2      125.16      151.83     12.82 o
   4  20   2      108.93      104.06     12.22 o
   5  20   2      174.54      194.98     17.27 o
   6  20   2        0.96       -1.75      6.19 o
   7  20   2       18.48        2.24      8.90 o
  -9  21   2       60.23       90.93     31.81 o
  -8  21   2       95.17       90.07     13.11 o
  -7  21   2       44.60       40.00     10.65 o
  -6  21   2        0.09        0.32      6.51 o
  -5  21   2       18.59       -7.21      7.21 o
  -4  21   2      251.72      284.33     18.19 o
  -3  21   2       55.55       43.05      5.62 o
  -2  21   2       14.41        6.11      4.73 o
  -1  21   2      316.69      308.41     14.23 o
   0  21   2      392.83      385.30     17.71 o
   1  21   2      580.35      634.22     22.47 o
   2  21   2      173.89      163.30     10.86 o
   3  21   2       78.73       83.09      9.76 o
   4  21   2       14.59       18.49     10.61 o
   5  21   2        0.03        0.71      7.05 o
   6  21   2       59.92       76.34     12.18 o
   7  21   2      152.17      139.89     26.90 o
  -8  22   2        6.81       30.41     21.61 o
  -7  22   2       24.11       15.69      8.67 o
  -6  22   2       29.77       35.31      8.56 o
  -5  22   2      109.77       86.10     12.80 o
  -4  22   2        7.55        5.66      5.51 o
  -3  22   2        3.66        0.65      4.12 o
  -2  22   2       10.35        4.28      4.63 o
  -1  22   2        7.55        0.43      3.98 o
   0  22   2      314.68      328.31     16.93 o
   1  22   2        1.89        6.24      4.18 o
   2  22   2        2.93       -3.88      4.16 o
   3  22   2        0.96       -0.13      5.91 o
   4  22   2       19.29       27.87      8.90 o
   5  22   2       66.44       56.04     10.34 o
   6  22   2       12.98       34.39     12.14 o
  -7  23   2       46.60       47.23     17.46 o
  -6  23   2       29.94       27.08     10.22 o
  -5  23   2       55.57       34.22      9.91 o
  -4  23   2      427.11      447.12     25.15 o
  -3  23   2      145.85      153.14     12.21 o
  -2  23   2       12.20        8.84      4.33 o
  -1  23   2        0.00       -3.59      4.42 o
   0  23   2       55.44       67.18      8.48 o
   1  23   2      253.23      245.71     15.00 o
   2  23   2      459.96      474.83     23.57 o
   3  23   2       35.29       26.56      7.55 o
   4  23   2      114.99      128.29     15.98 o
   5  23   2      245.90      252.44     21.47 o
   6  23   2       67.59      103.70     34.57 o
  -7  24   2        9.34       35.13     20.49 o
  -6  24   2       27.73        5.93      8.66 o
  -5  24   2       47.82       41.59     10.50 o
  -4  24   2        4.22        2.62      6.35 o
  -3  24   2        7.12        3.92      5.72 o
  -2  24   2       26.96       26.52      7.24 o
  -1  24   2       46.14       37.63      8.41 o
   0  24   2        4.64       14.45      5.54 o
   1  24   2       13.13       -3.63      5.01 o
   2  24   2       55.70       62.23     12.61 o
   3  24   2       23.07       26.22      8.79 o
   4  24   2       17.96        7.49     10.20 o
   5  24   2       15.59       63.12     29.23 o
   6  24   2        0.52      -23.44     23.44 o
  -6  25   2       91.65       76.34     29.11 o
  -5  25   2      100.51      110.41     15.39 o
  -4  25   2        0.02       -6.91      6.91 o
  -3  25   2        3.39        7.17      6.30 o
  -2  25   2      342.94      342.51     19.83 o
  -1  25   2      211.57      204.13     15.56 o
   0  25   2        0.02       -4.64      5.44 o
   1  25   2      112.17      129.55     11.88 o
   2  25   2      168.90      173.82     15.34 o
   3  25   2        5.89       -0.49     15.88 o
   4  25   2      109.38       95.97     33.08 o
   5  25   2      107.92       99.13     33.01 o
  -5  26   2      581.59      627.77     58.39 o
  -4  26   2       71.05       67.18     11.50 o
  -3  26   2       14.66       12.09      6.31 o
  -2  26   2      142.11      121.77     14.85 o
  -1  26   2      212.14      263.15     19.32 o
   0  26   2        8.64        1.07      5.38 o
   1  26   2       15.65        8.55      7.23 o
   2  26   2       92.76      116.69     14.17 o
   3  26   2      120.36      109.53     17.23 o
  -3  27   2       26.28       29.56      8.73 o
  -2  27   2        8.96       11.74      7.85 o
  -1  27   2        5.30        3.46      5.19 o
   0  27   2        5.45       -1.17      5.66 o
   1  27   2        4.09       -6.37      7.48 o
   2  27   2        5.53        5.66     12.63 o
  -3  28   2        0.64       48.54     28.59 o
  -2  28   2        2.68        3.22     12.29 o
  -1  28   2       48.23       50.76     14.80 o
   0  28   2        6.79       12.58      9.24 o
   1  28   2       26.06       19.19     14.55 o
  -1  29   2       28.44       45.13     17.69 o
   0  29   2        8.08       -2.45     10.73 o
 -12   1   3        3.23       -7.51      7.51 o
 -11   1   3       23.86       23.29      5.51 o
 -10   1   3     1080.29     1150.86     31.23 o
  -9   1   3        5.72        1.27      4.26 o
  -8   1   3      123.14      128.30      8.56 o
  -7   1   3      467.09      385.01     16.25 o
  -6   1   3     1607.84     1606.25     33.67 o
  -5   1   3     2232.54     2486.92     33.06 o
  -4   1   3     1956.24     2049.47     29.05 o
  -3   1   3     2896.21     3107.79     30.86 o
  -2   1   3     1342.89     1263.39     18.88 o
  -1   1   3     1871.06     2120.99     31.20 o
   0   1   3     1167.50     1139.17     14.17 o
   1   1   3      282.67      318.54      7.62 o
   2   1   3       15.84       21.55      2.40 o
   3   1   3     1096.49     1013.63     16.05 o
   4   1   3      180.67      186.31      7.80 o
   5   1   3      756.64      733.34     17.94 o
   6   1   3      113.03      107.30      7.74 o
   7   1   3       88.20       83.56      7.62 o
   8   1   3       12.40        4.49      4.83 o
   9   1   3        5.07       -6.61      6.61 o
  10   1   3        6.64       36.13     29.49 o
 -12   2   3      110.12      113.87     16.25 o
 -11   2   3        0.19       -0.57      4.70 o
 -10   2   3       13.35        1.01      5.55 o
  -9   2   3       43.96       39.52      5.88 o
  -8   2   3       59.51       60.14      5.74 o
  -7   2   3      200.15      183.03     10.87 o
  -6   2   3      363.72      368.91     11.52 o
  -5   2   3        4.27        1.81      1.81 o
  -4   2   3      739.07      776.75     14.04 o
  -3   2   3     3809.99     3869.32     57.89 o
  -2   2   3       10.96       25.18      1.68 o
  -1   2   3     1506.82     1517.50     20.16 o
   0   2   3       72.64       70.72      4.40 o
   1   2   3      885.10      901.88     15.15 o
   2   2   3     1259.90     1161.23     16.91 o
   3   2   3     4183.86     3993.55     59.55 o
   4   2   3       91.73       88.81      6.43 o
   5   2   3       50.98       48.16      5.75 o
   6   2   3      983.62     1027.12     24.92 o
   7   2   3      301.28      317.70     14.54 o
   8   2   3        9.72        9.11      5.47 o
   9   2   3       19.87       15.19      6.90 o
  10   2   3       49.91       49.78     18.63 o
 -12   3   3        8.76       13.75     13.25 o
 -11   3   3       79.32       62.84      7.58 o
 -10   3   3       56.42       35.35      6.09 o
  -9   3   3       71.13       56.47      6.86 o
  -8   3   3      179.73      176.21      9.89 o
  -7   3   3     2116.89     2096.70     37.25 o
  -6   3   3      259.61      247.44      8.95 o
  -5   3   3      463.75      528.54     12.01 o
  -4   3   3        0.24       -0.43      1.41 o
  -3   3   3      228.62      202.75      4.65 o
  -2   3   3      876.20      915.32     13.92 o
  -1   3   3      121.38      121.59      4.22 o
   0   3   3     4642.85     4606.38     54.40 o
   1   3   3       73.23       92.92      4.46 o
   2   3   3        0.03       -0.46      1.70 o
   3   3   3      673.79      672.54     14.51 o
   4   3   3        3.41        2.27      1.50 o
   5   3   3     1195.12     1214.41     24.82 o
   6   3   3     1222.26     1247.27     26.12 o
   7   3   3      286.47      268.87     13.50 o
   8   3   3        8.11       11.86      5.63 o
   9   3   3      173.51      197.94     15.02 o
  10   3   3        0.16       11.93     14.63 o
 -12   4   3        0.51        3.35      7.84 o
 -11   4   3      234.66      251.34     15.38 o
 -10   4   3      315.02      316.58     18.47 o
  -9   4   3      381.77      396.61     17.22 o
  -8   4   3       43.11       33.91      4.83 o
  -7   4   3     5170.92     4878.24     93.33 o
  -6   4   3     1237.28     1231.60     26.26 o
  -5   4   3      486.65      468.99     12.20 o
  -4   4   3     3974.23     4033.85     56.96 o
  -3   4   3      536.02      521.31      8.57 o
  -2   4   3     3699.09     3713.65     39.44 o
  -1   4   3      287.68      304.27      6.42 o
   0   4   3     3229.60     3231.61     31.40 o
   1   4   3     1626.58     1601.73     21.60 o
   2   4   3      160.85      150.50      6.46 o
   3   4   3      149.73      117.37      6.40 o
   4   4   3        4.42        4.36      2.67 o
   5   4   3       10.01        7.24      3.37 o
   6   4   3       59.49       51.17      6.45 o
   7   4   3        1.25        8.97      4.72 o
   8   4   3       24.11       21.20      5.53 o
   9   4   3        1.23       11.17      6.40 o
  10   4   3        9.81        3.48     21.03 o
 -12   5   3      137.84      134.75     16.57 o
 -11   5   3        0.42       -0.05      4.60 o
 -10   5   3      250.88      266.30     15.06 o
  -9   5   3       75.82       63.07      7.80 o
  -8   5   3      225.96      229.76     10.50 o
  -7   5   3      844.44      749.71     19.48 o
  -6   5   3      217.51      232.48      8.86 o
  -5   5   3     2747.34     2807.08     35.44 o
  -4   5   3      238.01      252.26      6.63 o
  -3   5   3     1966.47     1943.41     20.53 o
  -2   5   3     1270.14     1409.17     17.60 o
  -1   5   3      728.56      739.70     18.72 o
   0   5   3     3708.69     3650.51     35.08 o
   1   5   3       11.55       16.55      2.71 o
   2   5   3       22.72       35.96      4.18 o
   3   5   3      214.47      204.93      7.29 o
   4   5   3      499.28      468.10     15.46 o
   5   5   3       35.63       25.64      4.45 o
   6   5   3      288.10      280.71     13.35 o
   7   5   3      173.82      156.83     12.70 o
   8   5   3        5.31        7.52      4.96 o
   9   5   3      147.72      184.34     15.88 o
  10   5   3       55.51       97.80     39.67 o
 -12   6   3       70.82       69.70     12.68 o
 -11   6   3        0.49        2.16      7.00 o
 -10   6   3        1.43       -2.22      4.85 o
  -9   6   3       11.66        5.41      3.89 o
  -8   6   3       15.32       11.56      3.48 o
  -7   6   3       18.73       12.27      4.42 o
  -6   6   3       50.98       50.96      4.45 o
  -5   6   3      569.59      617.71     13.64 o
  -4   6   3      244.32      257.61      7.20 o
  -3   6   3      506.94      494.48      8.46 o
  -2   6   3       31.83       40.49      2.61 o
  -1   6   3        4.63        0.24      1.90 o
   0   6   3      449.06      474.54     11.87 o
   1   6   3      941.35      849.89     16.04 o
   2   6   3     1614.94     1673.51     36.22 o
   3   6   3     2169.28     2037.91     30.34 o
   4   6   3       72.64       84.33      7.31 o
   5   6   3      476.56      510.14     16.87 o
   6   6   3     2261.12     2254.22     39.99 o
   7   6   3        7.56       13.22      5.29 o
   8   6   3      141.77      159.05     12.51 o
   9   6   3        2.13       -4.28     11.44 o
  10   6   3       24.39       69.87     33.11 o
 -12   7   3       11.86        0.58      6.92 o
 -11   7   3       25.57       35.79     10.27 o
 -10   7   3      509.01      539.00     22.71 o
  -9   7   3      602.42      639.43     20.49 o
  -8   7   3       64.53       82.99      6.92 o
  -7   7   3     1532.06     1516.58     29.17 o
  -6   7   3     2557.19     2670.46     40.87 o
  -5   7   3     1639.22     1644.43     30.16 o
  -4   7   3      530.97      563.73     11.42 o
  -3   7   3        6.62       11.13      1.94 o
  -2   7   3     3423.40     3712.25     36.69 o
  -1   7   3       68.58       79.19      3.78 o
   0   7   3      288.84      297.88      9.18 o
   1   7   3      824.17      746.91     15.54 o
   2   7   3     2071.83     2116.54     32.63 o
   3   7   3      113.21      115.26      6.70 o
   4   7   3     1986.64     1921.70     35.08 o
   5   7   3       56.56       44.57      5.14 o
   6   7   3       85.42       73.29      7.43 o
   7   7   3        1.65        4.40      4.93 o
   8   7   3      109.26      120.21     11.76 o
   9   7   3        4.59        2.74      7.02 o
  10   7   3       23.16       43.77     27.49 o
 -12   8   3        3.93       -2.43      6.43 o
 -11   8   3      772.72      824.32     30.00 o
 -10   8   3        7.30       10.35      6.90 o
  -9   8   3       25.04       30.20      5.18 o
  -8   8   3      387.34      404.93     14.76 o
  -7   8   3      763.35      721.49     20.61 o
  -6   8   3      602.70      609.10     17.21 o
  -5   8   3     2268.48     2376.17     30.23 o
  -4   8   3      667.99      719.42     17.33 o
  -3   8   3       71.29       70.22      3.75 o
  -2   8   3     8025.22     8565.64     89.66 o
  -1   8   3       51.10       42.53      3.34 o
   0   8   3      496.82      493.61     12.22 o
   1   8   3      129.03      170.52      7.49 o
   2   8   3     3522.45     3566.01     49.94 o
   3   8   3      127.52      128.06      8.34 o
   4   8   3       67.36       64.87      6.73 o
   5   8   3        1.07        3.79      3.83 o
   6   8   3       24.44       20.02      4.52 o
   7   8   3      228.40      219.50     14.55 o
   8   8   3        3.14        8.10      5.34 o
   9   8   3       24.74       24.02      8.06 o
  10   8   3        2.83       -5.16     17.76 o
 -12   9   3       32.18       22.79     13.25 o
 -11   9   3       13.52       19.62      6.78 o
 -10   9   3       26.04       22.96      5.23 o
  -9   9   3       99.24      102.64      8.43 o
  -8   9   3       59.72       55.21      6.14 o
  -7   9   3       88.94       81.19      6.65 o
  -6   9   3       72.43       68.13      6.34 o
  -5   9   3      422.90      413.12     10.76 o
  -4   9   3      705.36      753.70     13.58 o
  -3   9   3     1163.51     1225.40     18.54 o
  -2   9   3     2592.19     2606.07     31.28 o
  -1   9   3     1220.76     1210.67     20.35 o
   0   9   3      231.20      231.36      8.84 o
   1   9   3      298.76      276.87      9.63 o
   2   9   3     2316.41     2342.48     32.03 o
   3   9   3      425.20      397.15     14.58 o
   4   9   3       11.67       15.74      4.19 o
   5   9   3       29.15       37.10      5.65 o
   6   9   3       48.86       45.22      6.36 o
   7   9   3       76.13       66.36      8.46 o
   8   9   3      162.60      188.10     14.41 o
   9   9   3       20.48       25.88      8.38 o
 -11  10   3        0.19       -5.94      6.43 o
 -10  10   3        0.56        0.19      4.45 o
  -9  10   3      440.99      437.72     17.39 o
  -8  10   3      159.15      172.49     10.10 o
  -7  10   3       50.18       47.57      5.20 o
  -6  10   3     2074.68     2120.81     35.07 o
  -5  10   3      866.22      851.10     17.23 o
  -4  10   3       45.74       46.17      3.74 o
  -3  10   3     3253.90     3186.68     40.00 o
  -2  10   3      207.86      207.09      7.90 o
  -1  10   3       14.59       15.61      2.74 o
   0  10   3        3.99        3.36      2.42 o
   1  10   3     5447.42     5588.73     57.84 o
   2  10   3       11.97        9.81      2.69 o
   3  10   3      384.05      379.60     11.97 o
   4  10   3      887.14      895.82     23.70 o
   5  10   3      880.70      909.09     24.83 o
   6  10   3      464.86      457.01     18.86 o
   7  10   3      361.12      370.47     19.10 o
   8  10   3        4.05        0.08      5.58 o
   9  10   3       36.53       33.48      8.73 o
 -11  11   3       23.25       15.61      6.15 o
 -10  11   3        3.63        1.99      4.98 o
  -9  11   3      395.18      414.98     17.28 o
  -8  11   3      600.80      625.95     19.39 o
  -7  11   3       59.44       50.58      5.53 o
  -6  11   3     1623.35     1646.96     30.81 o
  -5  11   3     1312.04     1387.20     21.78 o
  -4  11   3     1638.28     1638.26     25.14 o
  -3  11   3       57.35       43.08      3.68 o
  -2  11   3      144.98      141.45      6.83 o
  -1  11   3     1658.05     1559.69     22.16 o
   0  11   3      277.69      255.75      8.72 o
   1  11   3      235.89      229.10      8.27 o
   2  11   3        1.31        3.57      2.53 o
   3  11   3      220.11      210.61      9.16 o
   4  11   3       24.85       21.13      4.89 o
   5  11   3      854.99      858.25     24.55 o
   6  11   3        1.29       -0.62      4.51 o
   7  11   3        4.17        8.60      5.57 o
   8  11   3        1.39        0.44      6.93 o
   9  11   3        0.53       11.61      7.05 o
 -11  12   3       28.70       27.26     15.41 o
 -10  12   3       16.10       15.17      4.74 o
  -9  12   3       70.16       71.84      7.70 o
  -8  12   3       79.90       83.16      7.45 o
  -7  12   3        1.18        3.22      3.72 o
  -6  12   3      805.33      792.46     21.05 o
  -5  12   3       39.69       42.85      4.52 o
  -4  12   3     1662.92     1657.02     28.32 o
  -3  12   3       34.59       38.79      3.50 o
  -2  12   3       32.41       68.04      4.88 o
  -1  12   3       13.86       11.95      2.40 o
   0  12   3       72.72       74.66      4.95 o
   1  12   3       21.94       30.63      3.33 o
   2  12   3     1645.33     1681.56     27.62 o
   3  12   3       99.20      120.90      7.67 o
   4  12   3      308.68      326.79     13.96 o
   5  12   3       63.19       59.85      7.08 o
   6  12   3       96.63       75.52      8.48 o
   7  12   3      410.16      441.78     19.92 o
   8  12   3        0.12        6.53      7.01 o
   9  12   3       84.08       98.97     18.42 o
 -11  13   3      141.10      143.11     23.06 o
 -10  13   3        4.08       -5.65      5.65 o
  -9  13   3      280.70      317.25     16.68 o
  -8  13   3      507.35      511.93     18.02 o
  -7  13   3       96.76      100.01      7.64 o
  -6  13   3     1382.67     1377.21     27.51 o
  -5  13   3      831.64      880.59     19.84 o
  -4  13   3      453.17      461.69     13.59 o
  -3  13   3      247.58      255.61     10.11 o
  -2  13   3     2258.23     2312.64     35.71 o
  -1  13   3      670.40      693.48     14.06 o
   0  13   3      110.01       97.72      5.60 o
   1  13   3     1291.20     1309.99     24.14 o
   2  13   3      274.68      286.86     10.93 o
   3  13   3       34.18       34.77      4.52 o
   4  13   3      219.17      210.28     11.32 o
   5  13   3        1.61        4.09      4.21 o
   6  13   3        1.44       -2.75      4.74 o
   7  13   3        6.54        3.18      5.08 o
   8  13   3       75.54       84.26     12.93 o
   9  13   3        0.29       12.10      8.87 o
 -11  14   3       20.77       14.11     10.35 o
 -10  14   3      111.33       97.28     10.91 o
  -9  14   3       91.64      100.69     10.50 o
  -8  14   3       16.99       15.46      5.37 o
  -7  14   3      234.68      242.19     12.07 o
  -6  14   3      149.66      132.59      8.95 o
  -5  14   3       90.84       97.92      7.44 o
  -4  14   3      340.64      352.43     12.04 o
  -3  14   3       36.50       39.60      5.52 o
  -2  14   3        3.32        3.90      2.46 o
  -1  14   3     5680.23     5509.98     62.12 o
   0  14   3      638.98      598.30     14.20 o
   1  14   3        7.59        4.62      2.25 o
   2  14   3      143.75      142.40      7.85 o
   3  14   3       77.10       84.57      6.86 o
   4  14   3       72.73       79.62      7.39 o
   5  14   3      248.23      295.10     15.25 o
   6  14   3       52.75       56.32      7.27 o
   7  14   3       31.41       28.67      8.62 o
   8  14   3      261.42      332.91     19.77 o
   9  14   3        9.47       13.99     11.43 o
 -10  15   3        3.60       -6.43     11.28 o
  -9  15   3      154.94      164.20     14.10 o
  -8  15   3       13.84       25.51      6.44 o
  -7  15   3       20.46       27.36      5.48 o
  -6  15   3      155.79      149.61      9.91 o
  -5  15   3       19.45       14.87      4.87 o
  -4  15   3      373.75      352.99     12.25 o
  -3  15   3     1507.63     1433.24     26.61 o
  -2  15   3     1390.44     1417.96     23.83 o
  -1  15   3      231.57      235.33      9.57 o
   0  15   3       10.92        6.28      1.93 o
   1  15   3     1071.25     1122.61     22.02 o
   2  15   3      165.95      170.17      8.90 o
   3  15   3       51.32       46.32      5.34 o
   4  15   3     1133.58     1139.68     27.69 o
   5  15   3      490.42      480.87     19.75 o
   6  15   3       20.69        4.54      4.82 o
   7  15   3        1.25       10.27      5.32 o
   8  15   3        5.59        9.72      5.76 o
 -10  16   3        0.07        1.66      5.59 o
  -9  16   3      305.99      325.32     19.62 o
  -8  16   3      387.65      414.29     21.30 o
  -7  16   3       12.20       19.08      5.28 o
  -6  16   3      239.71      254.23     14.52 o
  -5  16   3      449.99      451.33     16.49 o
  -4  16   3        5.59        3.54      3.26 o
  -3  16   3        3.22        0.91      3.27 o
  -2  16   3      662.66      662.58     17.42 o
  -1  16   3      193.40      181.68      8.54 o
   0  16   3       46.02       47.30      4.81 o
   1  16   3       49.70       45.05      5.15 o
   2  16   3       32.37       32.20      4.46 o
   3  16   3      169.87      165.78      9.81 o
   4  16   3      125.42      127.45     10.04 o
   5  16   3      121.64      122.30     10.44 o
   6  16   3        2.15        5.18      4.61 o
   7  16   3       42.13       31.13      7.87 o
   8  16   3        2.30      -17.20     17.20 o
 -10  17   3       20.44       10.42      8.41 o
  -9  17   3       74.95       72.42      9.97 o
  -8  17   3        5.65       19.52      6.59 o
  -7  17   3      444.17      436.50     20.45 o
  -6  17   3        4.59        3.89      4.02 o
  -5  17   3      130.22      117.67      9.30 o
  -4  17   3     1244.07     1279.66     29.28 o
  -3  17   3        2.76       -1.15      3.39 o
  -2  17   3       80.97       64.47      6.47 o
  -1  17   3       32.42       29.45      4.50 o
   0  17   3      176.94      174.72     10.42 o
   1  17   3        3.82        4.26      4.40 o
   2  17   3     1061.69     1059.82     26.39 o
   3  17   3      101.66       93.45      9.60 o
   4  17   3       20.29       19.97      7.46 o
   5  17   3        0.13       -5.37      5.37 o
   6  17   3      313.30      356.53     21.62 o
   7  17   3       26.73       28.90     11.70 o
   8  17   3       43.68       89.70     30.47 o
 -10  18   3       52.34       50.49     27.31 o
  -9  18   3       19.39       22.11      6.92 o
  -8  18   3       32.76       29.46      7.69 o
  -7  18   3        1.77        2.25      6.31 o
  -6  18   3       67.93       62.84      7.90 o
  -5  18   3        6.12        4.49      4.87 o
  -4  18   3       39.23       51.28      6.35 o
  -3  18   3      465.67      423.30     16.54 o
  -2  18   3        8.69        6.49      4.04 o
  -1  18   3      540.17      561.06     18.86 o
   0  18   3      160.28      162.98     11.48 o
   1  18   3       58.86       55.53      6.91 o
   2  18   3       31.97       33.99      6.13 o
   3  18   3        4.97        5.61      4.73 o
   4  18   3        0.92       -0.51      4.76 o
   5  18   3       41.50       38.04      8.49 o
   6  18   3        1.81        7.57      9.38 o
   7  18   3       23.55        5.48     12.05 o
  -9  19   3       74.53       53.01     12.49 o
  -8  19   3      108.43       89.60     11.69 o
  -7  19   3      179.30      167.44     13.92 o
  -6  19   3        6.25       -5.39      5.39 o
  -5  19   3       49.94       32.18      6.18 o
  -4  19   3      597.61      602.08     25.17 o
  -3  19   3       12.84       14.96      4.20 o
  -2  19   3        3.08        4.67      3.89 o
  -1  19   3        3.49        0.96      4.19 o
   0  19   3       36.75       31.54      5.28 o
   1  19   3      718.46      740.68     23.83 o
   2  19   3      619.74      614.72     23.69 o
   3  19   3        3.52        6.75      5.73 o
   4  19   3        0.11        0.44      6.39 o
   5  19   3        0.32       -5.91      5.91 o
   6  19   3      147.59      162.22     15.22 o
   7  19   3       11.84       -6.57      9.78 o
  -9  20   3       45.66       33.91     15.78 o
  -8  20   3       28.02       27.61      7.68 o
  -7  20   3      116.46      115.45     12.92 o
  -6  20   3      135.77      131.99     13.80 o
  -5  20   3        0.14       -2.96      8.14 o
  -4  20   3        5.69        2.03      4.89 o
  -3  20   3      124.02      131.09     10.27 o
  -2  20   3      341.16      341.53     16.12 o
  -1  20   3        8.61        6.30      4.23 o
   0  20   3      112.36      106.02      9.12 o
   1  20   3       77.25       97.16      9.13 o
   2  20   3      247.95      282.34     16.22 o
   3  20   3      240.82      247.26     16.87 o
   4  20   3       75.43       80.64     10.66 o
   5  20   3        0.22        7.78      6.55 o
   6  20   3        0.53       -5.80      5.80 o
   7  20   3       63.79       79.76     23.55 o
  -9  21   3        0.01      -19.43     19.43 o
  -8  21   3       38.79       42.41     16.83 o
  -7  21   3        0.33        8.94      9.14 o
  -6  21   3       30.28       22.41      7.24 o
  -5  21   3      123.12      127.68     12.52 o
  -4  21   3        7.71        7.97      5.50 o
  -3  21   3       60.99       58.87      7.54 o
  -2  21   3        8.67        3.94      4.38 o
  -1  21   3        0.41        5.51      5.05 o
   0  21   3        1.64       -4.67      4.67 o
   1  21   3      536.36      576.77     21.93 o
   2  21   3        1.73        4.43      5.13 o
   3  21   3       10.45       13.54      5.88 o
   4  21   3      129.98      134.02     13.62 o
   5  21   3       84.37       79.71     12.28 o
   6  21   3        4.76        1.65      8.35 o
   7  21   3        0.32        4.58     20.30 o
  -8  22   3      207.08      253.27     74.24 o
  -7  22   3      346.22      364.21     25.76 o
  -6  22   3        6.79        1.33      6.45 o
  -5  22   3       98.15       99.54     11.82 o
  -4  22   3      269.96      272.34     16.89 o
  -3  22   3      144.41      144.05     12.14 o
  -2  22   3       20.62        9.15      5.20 o
  -1  22   3     1217.89     1257.57     30.34 o
   0  22   3       16.61       13.04      4.64 o
   1  22   3      101.50      102.48     10.08 o
   2  22   3       48.36       48.81      7.62 o
   3  22   3      338.71      348.11     20.51 o
   4  22   3       10.67        4.80      6.25 o
   5  22   3      136.55      132.08     16.78 o
   6  22   3       14.53      -22.29     22.29 o
  -8  23   3       25.71       16.31     12.40 o
  -7  23   3      186.85      185.53     25.75 o
  -6  23   3      150.74      135.61     16.16 o
  -5  23   3       97.14       80.33     11.43 o
  -4  23   3        4.96        4.06      5.53 o
  -3  23   3      193.32      190.24     14.57 o
  -2  23   3        7.52       -0.42      4.75 o
  -1  23   3       31.73       34.92      5.92 o
   0  23   3       61.09       63.12      7.59 o
   1  23   3        1.40        6.19      4.31 o
   2  23   3        6.87        2.95      6.51 o
   3  23   3        0.01        2.62      6.17 o
   4  23   3       10.76        8.69      6.93 o
   5  23   3        1.32      -10.42     10.42 o
  -7  24   3       46.17       40.53     22.80 o
  -6  24   3       35.04       26.00     11.05 o
  -5  24   3        0.11        5.59      5.43 o
  -4  24   3      114.37      121.12     12.06 o
  -3  24   3        3.23        0.39      5.60 o
  -2  24   3      107.88      110.45     11.32 o
  -1  24   3       63.10       63.97      8.22 o
   0  24   3       31.54       27.56      6.97 o
   1  24   3        0.41        3.74      4.51 o
   2  24   3      214.95      245.42     19.94 o
   3  24   3       14.21        0.94      9.42 o
   4  24   3       96.34       92.03     19.11 o
  -6  25   3        9.60       10.28     11.27 o
  -5  25   3       20.60       25.77      9.16 o
  -4  25   3      402.52      417.70     23.99 o
  -3  25   3        1.87        1.70      7.03 o
  -2  25   3        0.97       -1.21      5.01 o
  -1  25   3       13.60       13.94      5.21 o
   0  25   3       19.94       16.75      6.10 o
   1  25   3        1.28        4.01      4.89 o
   2  25   3      138.95      150.55     15.99 o
   3  25   3        0.08        3.37     12.11 o
  -5  26   3       35.06       -0.93     10.28 o
  -4  26   3       31.26       17.11     16.06 o
  -3  26   3      212.50      183.68     16.55 o
  -2  26   3       32.63       22.92      8.07 o
  -1  26   3       14.30       17.48      6.30 o
   0  26   3        0.02       -0.18      6.21 o
   1  26   3      145.04      195.78     17.04 o
   2  26   3        0.26       -2.27      6.50 o
  -3  27   3        2.39        5.16      7.13 o
  -2  27   3       75.14       77.84     11.72 o
  -1  27   3      144.86      154.95     14.97 o
   0  27   3       19.64       18.26      7.98 o
   1  27   3        0.36        4.48      9.28 o
  -2  28   3      166.89      192.13     33.13 o
  -1  28   3        0.17       -1.75     11.60 o
   0  28   3        0.01        9.21      9.53 o
   1  28   3       15.92       29.58     19.10 o
 -12   0   4        9.88       -8.57      8.57 o
 -11   0   4        0.09       -2.52      6.59 o
 -10   0   4      731.14      758.75     41.47 o
  -9   0   4      557.50      536.80     31.98 o
  -8   0   4       56.26       40.55      8.58 o
  -7   0   4     5646.80     5768.75     96.45 o
  -6   0   4       25.14       21.47      4.49 o
  -5   0   4     3393.81     3561.08     54.78 o
  -4   0   4       37.44       32.24      3.36 o
  -3   0   4    10881.37    11339.50    110.20 o
  -2   0   4     3046.83     3067.34     64.98 o
  -1   0   4     7759.74     8065.97    103.37 o
   0   0   4    19677.43    19752.48    392.64 o
   1   0   4        0.00        2.36      2.23 o
   2   0   4       51.65       38.03      5.51 o
   3   0   4     2023.83     1963.20     38.49 o
   4   0   4      898.15      886.24     31.78 o
   5   0   4      158.58      121.80     12.66 o
   6   0   4      685.15      699.82     32.16 o
   7   0   4      224.15      224.74     21.14 o
   8   0   4       33.71       29.61     10.94 o
   9   0   4       15.07       29.21     17.08 o
 -12   1   4       12.08        6.67      6.52 o
 -11   1   4       17.21        9.60      4.70 o
 -10   1   4        3.84       -3.74      5.86 o
  -9   1   4        9.42       10.23      5.44 o
  -8   1   4        7.95        8.63      4.24 o
  -7   1   4      371.29      368.60     12.64 o
  -6   1   4       50.77       39.97      2.78 o
  -5   1   4     1007.27     1022.53     18.39 o
  -4   1   4      310.76      322.90      7.17 o
  -3   1   4       58.37       94.90      4.11 o
  -2   1   4      151.71      166.88      6.67 o
  -1   1   4     1718.10     1758.87     23.62 o
   0   1   4     1840.10     1870.51     24.30 o
   1   1   4       95.96       97.44      5.50 o
   2   1   4       35.46       27.90      2.73 o
   3   1   4      561.14      545.36     14.00 o
   4   1   4       59.20       61.21      5.97 o
   5   1   4        0.02       -3.54      3.54 o
   6   1   4      174.24      183.19     12.73 o
   7   1   4        2.55        1.40      6.31 o
   8   1   4       14.61       10.38      9.41 o
   9   1   4       12.86       -8.64     10.51 o
 -12   2   4       43.52       22.66      6.43 o
 -11   2   4      105.62      110.82     11.12 o
 -10   2   4      201.19      210.42     16.83 o
  -9   2   4       14.37       13.26      4.82 o
  -8   2   4      665.47      655.72     20.51 o
  -7   2   4        7.01        2.73      2.94 o
  -6   2   4       14.56       15.54      2.34 o
  -5   2   4       21.86       18.26      2.83 o
  -4   2   4     1499.73     1580.11     22.66 o
  -3   2   4       43.21       38.52      2.70 o
  -2   2   4        0.13       -1.32      2.28 o
  -1   2   4      758.93      831.56     13.53 o
   0   2   4        7.81        4.58      4.04 o
   1   2   4      133.97      132.90      6.04 o
   2   2   4      223.06      200.19      7.67 o
   3   2   4      214.52      197.71      8.15 o
   4   2   4       21.64       20.25      4.56 o
   5   2   4       41.69       34.19      5.40 o
   6   2   4       75.45       74.49      7.63 o
   7   2   4       54.56       33.00      6.61 o
   8   2   4       55.54       49.31     16.78 o
   9   2   4      127.80      127.66     20.12 o
 -12   3   4        2.78        7.00      6.60 o
 -11   3   4        3.63       -0.99      5.47 o
 -10   3   4      618.25      607.06     22.73 o
  -9   3   4        0.04       -5.26      5.26 o
  -8   3   4       21.15       11.73      4.03 o
  -7   3   4       32.21       22.95      3.70 o
  -6   3   4      775.23      769.03     17.21 o
  -5   3   4      186.94      174.25      6.68 o
  -4   3   4      403.20      395.62      8.14 o
  -3   3   4       37.77       63.12      3.01 o
  -2   3   4       88.55       78.73      2.61 o
  -1   3   4      690.72      723.37     11.25 o
   0   3   4    13467.19    13485.09    197.51 o
   1   3   4      953.55      928.28     19.05 o
   2   3   4        0.07        4.24      2.15 o
   3   3   4      594.35      572.40     19.01 o
   4   3   4      319.95      317.24     13.93 o
   5   3   4      510.52      494.13     18.99 o
   6   3   4       97.55       83.02      8.65 o
   7   3   4       54.98       48.25      7.03 o
   8   3   4       56.56       41.06      8.76 o
   9   3   4       19.05       14.13     13.47 o
 -12   4   4      126.74      124.14     15.86 o
 -11   4   4       21.31       13.62      5.87 o
 -10   4   4       22.15       19.89      4.97 o
  -9   4   4       82.66       75.74      7.03 o
  -8   4   4       88.19       90.86      7.82 o
  -7   4   4      351.05      329.25     12.03 o
  -6   4   4        4.13        4.28      2.46 o
  -5   4   4     5536.82     5708.04     65.87 o
  -4   4   4       17.52       20.07      3.18 o
  -3   4   4        1.26        2.54      1.22 o
  -2   4   4       63.26       86.42      3.21 o
  -1   4   4       26.58       35.71      2.68 o
   0   4   4     3832.11     3987.03     52.33 o
   1   4   4      587.16      607.01     15.18 o
   2   4   4       55.65       48.77      3.49 o
   3   4   4        3.48        9.96      3.97 o
   4   4   4      659.22      671.76     20.57 o
   5   4   4       27.04       23.47      5.30 o
   6   4   4        4.23        0.35      5.19 o
   7   4   4       20.20       10.55      5.47 o
   8   4   4       51.61       43.94     10.33 o
   9   4   4        0.12       20.08     10.12 o
 -12   5   4        0.77       -6.73      6.73 o
 -11   5   4      269.33      283.84     17.44 o
 -10   5   4      524.29      504.66     20.77 o
  -9   5   4       16.87       10.23      4.47 o
  -8   5   4       82.36       85.91      7.81 o
  -7   5   4       51.29       54.39      5.45 o
  -6   5   4     2072.88     2035.91     32.80 o
  -5   5   4     1532.59     1637.09     24.46 o
  -4   5   4      942.02     1010.18     24.31 o
  -3   5   4      398.90      424.53      9.31 o
  -2   5   4       22.98       17.91      1.68 o
  -1   5   4      622.63      609.27     15.14 o
   0   5   4     2648.79     2592.47     34.25 o
   1   5   4       20.23       33.02      4.12 o
   2   5   4      343.49      342.64      8.79 o
   3   5   4      543.48      569.66     17.98 o
   4   5   4       68.73       59.23      6.83 o
   5   5   4       38.47       37.30      6.00 o
   6   5   4      109.31      113.93     10.83 o
   7   5   4       43.22       46.28      7.89 o
   8   5   4        2.48       -1.89      6.59 o
   9   5   4       46.07       41.89     13.00 o
 -12   6   4        3.31       19.69     11.07 o
 -11   6   4      136.82      144.71     12.48 o
 -10   6   4       12.35        6.57      5.07 o
  -9   6   4       62.67       56.38      6.78 o
  -8   6   4       81.63       65.28      6.79 o
  -7   6   4        0.09        5.86      3.64 o
  -6   6   4      340.45      371.56     11.53 o
  -5   6   4       27.05       36.66      3.84 o
  -4   6   4      689.51      722.64     13.87 o
  -3   6   4      696.13      726.58     12.00 o
  -2   6   4      867.49      908.95     16.23 o
  -1   6   4      285.04      284.25      7.50 o
   0   6   4     1334.36     1315.63     21.93 o
   1   6   4     1434.44     1464.48     22.71 o
   2   6   4       43.14       38.62      3.13 o
   3   6   4      227.38      246.14     13.61 o
   4   6   4      316.97      320.90     14.44 o
   5   6   4        3.22        9.91      4.65 o
   6   6   4       48.78       46.69      7.21 o
   7   6   4      197.52      218.86     15.69 o
   8   6   4        9.39       -1.43      5.09 o
   9   6   4        1.33      -10.95     10.95 o
 -12   7   4      229.05      270.49     53.56 o
 -11   7   4        0.31        3.13      5.26 o
 -10   7   4      102.87      109.30     10.55 o
  -9   7   4       49.85       36.05      5.61 o
  -8   7   4      258.33      293.76     15.21 o
  -7   7   4     1329.45     1381.06     32.69 o
  -6   7   4      904.21      944.52     21.76 o
  -5   7   4       59.16       56.30      3.82 o
  -4   7   4     1004.82     1112.98     17.64 o
  -3   7   4      467.48      503.27     10.36 o
  -2   7   4     1473.09     1556.76     18.72 o
  -1   7   4        8.04        0.08      2.42 o
   0   7   4     1054.23     1120.56     20.68 o
   1   7   4      255.83      264.72      9.32 o
   2   7   4      996.49      987.15     18.99 o
   3   7   4       10.34       12.50      3.70 o
   4   7   4      213.95      221.51     12.41 o
   5   7   4     1003.93     1051.70     28.29 o
   6   7   4       16.14       33.73      7.01 o
   7   7   4      136.03      134.50     13.75 o
   8   7   4       52.31       67.57      9.91 o
   9   7   4        0.00        1.04      8.22 o
 -12   8   4       60.58       72.66     30.79 o
 -11   8   4       25.73       25.61      7.09 o
 -10   8   4       29.19       23.79      6.04 o
  -9   8   4      297.20      295.16     14.43 o
  -8   8   4       56.54       47.29      6.47 o
  -7   8   4      322.81      310.28     12.93 o
  -6   8   4       15.78       17.81      3.31 o
  -5   8   4       26.17       22.86      3.18 o
  -4   8   4       27.02       33.12      3.23 o
  -3   8   4     3032.16     3235.82     40.99 o
  -2   8   4     1171.99     1339.66     17.29 o
  -1   8   4      623.52      650.04     14.57 o
   0   8   4      549.36      599.12     16.07 o
   1   8   4        4.38       10.31      2.75 o
   2   8   4        5.21        2.75      2.24 o
   3   8   4      583.59      552.24     18.48 o
   4   8   4        5.66       12.85      4.64 o
   5   8   4       22.66       28.24      5.68 o
   6   8   4      247.55      235.70     14.78 o
   7   8   4       12.88        9.24      5.65 o
   8   8   4        0.01       -1.01      6.85 o
   9   8   4        1.55      -10.85     10.85 o
 -12   9   4        1.67      -15.34     18.03 o
 -11   9   4       26.06       20.66      7.32 o
 -10   9   4        7.40       11.60      5.87 o
  -9   9   4      819.07      864.33     25.09 o
  -8   9   4      872.12      941.09     26.38 o
  -7   9   4       31.25       33.10      4.72 o
  -6   9   4        0.08        0.12      3.49 o
  -5   9   4       52.00       52.17      4.62 o
  -4   9   4       30.69       20.68      3.07 o
  -3   9   4      774.84      778.89     13.54 o
  -2   9   4     2993.97     2940.09     32.08 o
  -1   9   4      719.49      756.01     14.51 o
   0   9   4      153.65      162.24      7.49 o
   1   9   4        2.77        3.07      2.66 o
   2   9   4        0.34        5.04      2.75 o
   3   9   4      380.21      337.31     14.50 o
   4   9   4     1016.85     1007.63     26.87 o
   5   9   4       34.44       36.33      6.16 o
   6   9   4       18.48       22.03      6.49 o
   7   9   4        9.03        0.27      5.79 o
   8   9   4       12.92       14.91      6.73 o
   9   9   4       15.80      -12.39     23.51 o
 -11  10   4        5.48        4.02      6.43 o
 -10  10   4       82.80       77.98      8.33 o
  -9  10   4       49.57       36.35      5.81 o
  -8  10   4       32.40       34.40      5.83 o
  -7  10   4       23.26       19.05      4.91 o
  -6  10   4      314.67      318.55     12.38 o
  -5  10   4       62.63       64.13      5.29 o
  -4  10   4      255.28      271.42      9.67 o
  -3  10   4      149.79      159.35      6.11 o
  -2  10   4       12.70       14.30      2.65 o
  -1  10   4      326.51      387.70     11.57 o
   0  10   4       22.16       15.70      3.33 o
   1  10   4       92.68      100.21      6.20 o
   2  10   4        0.18        2.12      2.46 o
   3  10   4        8.14       11.75      3.64 o
   4  10   4       26.59       43.32      6.35 o
   5  10   4      578.33      605.70     21.69 o
   6  10   4        2.54       11.78      5.61 o
   7  10   4        7.55        5.49      7.08 o
   8  10   4        8.77        3.51      5.99 o
   9  10   4        0.10       -7.33     16.21 o
 -11  11   4      145.89      167.74     18.61 o
 -10  11   4       58.97       59.21      7.68 o
  -9  11   4       98.25       93.06      8.79 o
  -8  11   4       32.91       37.65      5.68 o
  -7  11   4       73.49       64.94      6.49 o
  -6  11   4      208.15      204.92     10.11 o
  -5  11   4       21.41       22.28      3.62 o
  -4  11   4        0.23        2.61      2.47 o
  -3  11   4       22.71       21.33      2.98 o
  -2  11   4       59.57       54.86      4.71 o
  -1  11   4      325.80      345.52     11.18 o
   0  11   4       40.08       35.06      4.14 o
   1  11   4      985.73     1003.42     20.64 o
   2  11   4       11.63       13.89      3.68 o
   3  11   4       28.15       34.53      5.50 o
   4  11   4      539.29      567.53     20.18 o
   5  11   4        0.87        5.62      4.72 o
   6  11   4       12.49        5.65      5.35 o
   7  11   4      157.12      158.77     14.19 o
   8  11   4       72.73       76.65     10.99 o
   9  11   4       16.95       84.37     33.80 o
 -11  12   4      182.21      209.66     32.37 o
 -10  12   4       75.81       91.38      9.82 o
  -9  12   4      280.16      283.70     14.94 o
  -8  12   4      160.38      154.51      9.93 o
  -7  12   4        2.42       -3.56      3.56 o
  -6  12   4      254.58      271.98     11.91 o
  -5  12   4     4178.44     4251.27     46.62 o
  -4  12   4        0.63        1.23      2.69 o
  -3  12   4       65.43       78.46      6.03 o
  -2  12   4      138.89      136.58      7.38 o
  -1  12   4      327.09      352.85     11.33 o
   0  12   4      640.48      653.72     16.22 o
   1  12   4     1401.41     1373.39     25.02 o
   2  12   4      228.44      198.94     10.01 o
   3  12   4       58.74       60.62      6.30 o
   4  12   4      367.31      367.18     16.45 o
   5  12   4      179.31      196.33     13.78 o
   6  12   4        7.25       -1.44      5.18 o
   7  12   4        0.01       -0.77      5.66 o
   8  12   4       79.75       85.50     13.15 o
 -10  13   4       91.16       64.94      9.30 o
  -9  13   4      351.97      357.64     19.01 o
  -8  13   4       16.95       18.48      4.48 o
  -7  13   4        0.22       -3.96      3.96 o
  -6  13   4      325.34      310.88     12.83 o
  -5  13   4      494.26      478.31     14.55 o
  -4  13   4        2.83        2.13      3.00 o
  -3  13   4       62.74       80.79      5.73 o
  -2  13   4      102.33       98.90      6.67 o
  -1  13   4      337.72      341.98     10.83 o
   0  13   4       56.16       47.72      4.58 o
   1  13   4       29.19       35.04      4.67 o
   2  13   4       29.74       21.70      4.83 o
   3  13   4      132.20      129.55      9.35 o
   4  13   4       58.73       44.41      6.39 o
   5  13   4      155.57      180.32     12.56 o
   6  13   4       31.95       29.06      6.19 o
   7  13   4       11.21       20.48      6.38 o
   8  13   4        8.65       29.53      9.70 o
 -10  14   4        8.39       -0.36      6.25 o
  -9  14   4       25.18        4.73      5.39 o
  -8  14   4       58.19       69.13      7.74 o
  -7  14   4       42.07       42.09      6.10 o
  -6  14   4      136.93      152.84      9.28 o
  -5  14   4       23.53       22.03      4.11 o
  -4  14   4      381.19      390.33     13.42 o
  -3  14   4      127.87      127.99      7.24 o
  -2  14   4      321.65      312.72     13.18 o
  -1  14   4      106.61      119.08      6.67 o
   0  14   4      688.59      727.41     16.79 o
   1  14   4      465.01      503.59     15.10 o
   2  14   4       73.51       82.00      7.13 o
   3  14   4       25.34       16.35      4.12 o
   4  14   4      113.67      112.20      9.02 o
   5  14   4      105.52       91.01      9.09 o
   6  14   4        7.26        6.80      4.71 o
   7  14   4       58.07       60.82      8.69 o
   8  14   4        0.54       34.66     11.64 o
 -10  15   4       11.13       12.08     15.95 o
  -9  15   4       74.01       90.21     10.10 o
  -8  15   4      127.43      142.76     11.14 o
  -7  15   4      220.23      226.97     13.60 o
  -6  15   4      202.58      224.98     12.82 o
  -5  15   4       59.85       61.07      6.79 o
  -4  15   4      346.02      344.40     13.57 o
  -3  15   4      259.21      254.24     10.56 o
  -2  15   4      605.31      596.97     17.70 o
  -1  15   4     1051.12     1047.86     20.28 o
   0  15   4       27.36       24.53      3.66 o
   1  15   4       22.27       26.83      4.12 o
   2  15   4     1250.16     1332.44     29.19 o
   3  15   4       68.01       76.61      6.94 o
   4  15   4       68.46       53.97      6.51 o
   5  15   4      103.30      112.49     10.37 o
   6  15   4       22.01       21.31      5.24 o
   7  15   4        0.12       -1.85      9.62 o
   8  15   4       25.03       53.55     25.40 o
 -10  16   4        8.79       10.20     10.96 o
  -9  16   4      107.73      103.09     15.08 o
  -8  16   4        0.73       14.77      5.46 o
  -7  16   4      398.28      417.31     19.29 o
  -6  16   4        1.21        0.61      4.65 o
  -5  16   4       11.92        5.89      3.72 o
  -4  16   4       51.59       46.89      5.50 o
  -3  16   4        5.53       -1.05      3.13 o
  -2  16   4      153.82      155.03      9.12 o
  -1  16   4      366.61      360.37     13.35 o
   0  16   4      389.04      399.51     13.59 o
   1  16   4        2.59        1.47      3.19 o
   2  16   4        3.28        1.98      3.62 o
   3  16   4       23.31       21.44      4.54 o
   4  16   4        0.03        1.69      4.41 o
   5  16   4        0.05       -1.43      4.40 o
   6  16   4        1.65       -1.32      7.65 o
   7  16   4        3.68       19.74     13.81 o
 -10  17   4        3.21       22.69     20.32 o
  -9  17   4       61.90       63.08      9.93 o
  -8  17   4      534.01      535.49     23.24 o
  -7  17   4        6.35        2.80      5.00 o
  -6  17   4       11.42       16.59      4.86 o
  -5  17   4      164.90      148.65     11.17 o
  -4  17   4       96.41      100.60      8.13 o
  -3  17   4      518.40      521.36     19.60 o
  -2  17   4     1378.75     1387.68     29.81 o
  -1  17   4      238.49      247.40     12.27 o
   0  17   4      671.51      713.64     22.84 o
   1  17   4       34.44       30.22      5.81 o
   2  17   4        5.37        7.10      4.75 o
   3  17   4       26.22       17.06      4.97 o
   4  17   4      295.32      338.90     20.68 o
   5  17   4        5.20        8.39      6.23 o
   6  17   4        5.17        1.86     10.07 o
   7  17   4       72.96       69.45     21.96 o
 -10  18   4       13.23      -19.41     19.41 o
  -9  18   4       80.99       80.66     13.65 o
  -8  18   4      129.08      121.94     11.54 o
  -7  18   4        0.21       -5.24      5.24 o
  -6  18   4      364.27      363.52     17.27 o
  -5  18   4        1.55       -1.80      5.01 o
  -4  18   4     1704.14     1693.96     38.84 o
  -3  18   4       59.97       56.36      7.28 o
  -2  18   4       53.24       51.01      5.74 o
  -1  18   4      202.07      189.37     12.07 o
   0  18   4       10.48       12.89      4.87 o
   1  18   4      230.80      224.85     14.39 o
   2  18   4      320.54      325.97     16.54 o
   3  18   4       20.06       15.49      5.02 o
   4  18   4       18.07       12.41      8.59 o
   5  18   4      182.41      196.59     16.56 o
   6  18   4       40.74       58.26     15.52 o
  -9  19   4        0.07       -8.38      9.82 o
  -8  19   4      127.98      117.88     12.38 o
  -7  19   4        0.71        1.22      5.55 o
  -6  19   4        0.00        5.36      5.07 o
  -5  19   4       27.95       22.50      6.37 o
  -4  19   4      149.22      182.39     15.91 o
  -3  19   4       45.23       29.14      5.84 o
  -2  19   4       43.57       45.02      6.03 o
  -1  19   4      224.24      247.17     13.90 o
   0  19   4      600.71      637.71     21.48 o
   1  19   4      306.13      314.31     17.37 o
   2  19   4        8.50        7.61      4.56 o
   3  19   4       28.90       40.47      6.86 o
   4  19   4       60.89       59.37      9.85 o
   5  19   4        7.08       10.47      7.23 o
   6  19   4        6.42       -0.01      8.91 o
  -8  20   4       23.89       23.26      9.91 o
  -7  20   4      259.31      254.94     19.15 o
  -6  20   4       32.04       16.36      9.39 o
  -5  20   4      165.04      176.48     13.29 o
  -4  20   4       26.07       19.99      6.55 o
  -3  20   4       70.38       76.20      9.19 o
  -2  20   4       10.56       14.70      4.35 o
  -1  20   4      551.05      587.11     21.78 o
   0  20   4      246.57      250.66     13.69 o
   1  20   4      124.13      139.09     11.78 o
   2  20   4        7.46        9.52      4.81 o
   3  20   4       75.60       61.21      8.56 o
   4  20   4        6.60        8.06      7.22 o
   5  20   4       72.58       87.02     13.83 o
   6  20   4        0.23      -22.96     22.96 o
  -8  21   4        8.94       -1.40     16.71 o
  -7  21   4       99.81       84.42     12.15 o
  -6  21   4       41.80       27.90      6.78 o
  -5  21   4      113.69      124.47     11.55 o
  -4  21   4       65.11       56.67      9.88 o
  -3  21   4      105.84       93.43      9.99 o
  -2  21   4       20.70       20.49      5.23 o
  -1  21   4      413.30      420.11     18.84 o
   0  21   4        0.09        0.89      4.09 o
   1  21   4        2.60        5.00      4.94 o
   2  21   4      450.46      481.15     22.59 o
   3  21   4        5.30        3.00      5.36 o
   4  21   4       64.93       58.96     10.99 o
   5  21   4        2.24      -12.67     12.67 o
  -8  22   4       87.07       89.95     32.79 o
  -7  22   4       27.08       61.54     15.81 o
  -6  22   4        4.81        2.30      5.59 o
  -5  22   4       31.53       22.94      6.96 o
  -4  22   4      148.46      120.20     12.34 o
  -3  22   4        5.11        2.49      4.72 o
  -2  22   4       28.37       22.55      5.35 o
  -1  22   4        4.88       12.15      4.93 o
   0  22   4        0.86        0.40      4.92 o
   1  22   4       38.07       35.50      6.93 o
   2  22   4        2.59        9.79      5.91 o
   3  22   4        1.59       -6.17      6.17 o
   4  22   4        4.83       15.02      8.84 o
   5  22   4       31.15       59.83     25.24 o
  -7  23   4       39.03        3.36     11.71 o
  -6  23   4       16.73        9.35      5.35 o
  -5  23   4       31.22       24.24      6.86 o
  -4  23   4       12.13       17.90      6.38 o
  -3  23   4        2.10       -3.04      5.92 o
  -2  23   4       32.69       39.06      6.93 o
  -1  23   4       90.55      106.83     10.61 o
   0  23   4      130.99      121.58     10.95 o
   1  23   4        0.73        4.76      5.07 o
   2  23   4      131.79      156.78     14.71 o
   3  23   4        8.09        8.28      5.33 o
   4  23   4        8.23      -10.28     25.15 o
  -7  24   4       28.49       53.44     29.11 o
  -6  24   4        0.18        4.00      8.54 o
  -5  24   4      509.23      540.23     31.00 o
  -4  24   4        1.48        7.79      5.33 o
  -3  24   4       96.57       89.57     11.23 o
  -2  24   4       13.34       13.65      4.74 o
  -1  24   4      127.26      142.83     12.86 o
   0  24   4       34.27       21.83      5.66 o
   1  24   4       85.98       76.90      9.34 o
   2  24   4        4.29        8.04     10.52 o
   3  24   4       90.47      120.77     24.65 o
  -6  25   4       27.96       13.30     10.00 o
  -5  25   4        0.58        6.66      6.67 o
  -4  25   4       13.83        8.09      9.75 o
  -3  25   4        2.40        0.60      5.18 o
  -2  25   4       21.82       30.38      6.50 o
  -1  25   4       16.80       22.59      7.38 o
   0  25   4       20.67       22.28      7.04 o
   1  25   4       86.91       91.91     10.78 o
   2  25   4       49.87       63.51     13.50 o
  -5  26   4       21.05       36.87     12.04 o
  -4  26   4      135.73      155.47     20.52 o
  -3  26   4        6.84       10.37     14.78 o
  -2  26   4        8.28        6.35      6.74 o
  -1  26   4       34.22       34.07      7.59 o
   0  26   4        6.51       -5.65      5.65 o
   1  26   4        0.13       -6.33      6.33 o
   2  26   4       58.26       55.06     24.40 o
  -3  27   4       22.63       -4.81     10.83 o
  -2  27   4      183.63      227.51     28.02 o
  -1  27   4       30.31       26.18      8.36 o
   0  27   4       14.48        7.57      6.87 o
   1  27   4       12.43       70.49     29.03 o
 -12   1   5       38.53       31.07      9.82 o
 -11   1   5       19.71       12.53      5.49 o
 -10   1   5      148.79      140.27     12.91 o
  -9   1   5      171.75      145.77     12.54 o
  -8   1   5      234.93      253.63     13.62 o
  -7   1   5      803.12      785.15     21.32 o
  -6   1   5      568.11      598.22     16.82 o
  -5   1   5      682.64      726.70     14.02 o
  -4   1   5      319.22      290.73      7.95 o
  -3   1   5      118.42       99.11      4.66 o
  -2   1   5      609.69      645.53     15.69 o
  -1   1   5      107.13      104.34      5.41 o
   0   1   5     1895.16     1793.59     23.43 o
   1   1   5       49.07       36.51      3.17 o
   2   1   5        1.51       -0.85      2.66 o
   3   1   5        4.44        3.90      3.34 o
   4   1   5       33.10       21.30      4.26 o
   5   1   5      424.26      437.58     16.97 o
   6   1   5      553.42      593.51     21.92 o
   7   1   5       10.70        0.52      5.24 o
   8   1   5        5.51       -5.20      8.71 o
 -12   2   5        0.96        0.21     10.91 o
 -11   2   5       14.41       14.53      5.73 o
 -10   2   5        8.51       19.36      6.91 o
  -9   2   5       28.47       24.94      5.94 o
  -8   2   5        2.30        2.71      3.87 o
  -7   2   5     1986.91     1955.71     35.66 o
  -6   2   5       10.20        0.14      2.78 o
  -5   2   5      106.90      109.98      5.42 o
  -4   2   5      282.35      250.29      7.64 o
  -3   2   5      194.14      198.71      7.62 o
  -2   2   5      467.83      454.55     13.15 o
  -1   2   5      115.24      118.10      5.05 o
   0   2   5      100.55       95.35      5.45 o
   1   2   5      194.93      171.04      7.23 o
   2   2   5       29.73       23.15      3.64 o
   3   2   5        0.83       -0.26      4.31 o
   4   2   5       38.98       30.53      5.19 o
   5   2   5        4.50        2.86      4.01 o
   6   2   5        1.82       -1.45      5.05 o
   7   2   5        1.48       -1.49      4.48 o
   8   2   5       14.59       -7.74      7.74 o
 -12   3   5       50.15       43.30     16.23 o
 -11   3   5        3.70        3.16      5.53 o
 -10   3   5      815.24      876.14     29.52 o
  -9   3   5        1.72        2.52      5.18 o
  -8   3   5       31.06       31.52      5.14 o
  -7   3   5      157.10      146.59      9.90 o
  -6   3   5      150.55      142.85      7.12 o
  -5   3   5      492.79      497.20     11.14 o
  -4   3   5      435.79      444.43     11.72 o
  -3   3   5      945.08      894.67     17.90 o
  -2   3   5     1032.26     1012.18     20.48 o
  -1   3   5      854.95      836.76     17.61 o
   0   3   5        0.12       -1.34      1.34 o
   1   3   5       37.17       27.37      3.62 o
   2   3   5      135.49      117.50      8.02 o
   3   3   5       63.54       67.88      7.13 o
   4   3   5       14.73        9.16      3.95 o
   5   3   5       67.09       55.26      7.34 o
   6   3   5        6.81       -2.87      5.02 o
   7   3   5        3.03        5.42      5.80 o
   8   3   5        3.03        4.60      7.04 o
 -12   4   5      182.86      162.76     28.25 o
 -11   4   5       50.52       43.63      7.26 o
 -10   4   5       45.93       40.90      7.34 o
  -9   4   5        0.96       -3.48      4.72 o
  -8   4   5       25.11       19.27      4.50 o
  -7   4   5        2.48        1.29      4.24 o
  -6   4   5      372.67      342.63     11.68 o
  -5   4   5      243.36      233.32      8.20 o
  -4   4   5     1605.69     1557.81     24.23 o
  -3   4   5     1041.41     1005.31     19.55 o
  -2   4   5       90.55      104.62      3.67 o
  -1   4   5      326.38      348.96      7.71 o
   0   4   5      233.51      218.86      7.48 o
   1   4   5        2.62        5.48      2.49 o
   2   4   5      930.82      945.71     25.22 o
   3   4   5     2026.13     2023.44     44.01 o
   4   4   5       87.28       89.82      8.37 o
   5   4   5       11.90        8.83      4.69 o
   6   4   5      204.42      222.87     14.65 o
   7   4   5      112.07      132.86     12.51 o
   8   4   5       14.83       17.11     14.65 o
 -12   5   5        1.19      -13.81     13.81 o
 -11   5   5       16.97       20.93      6.02 o
 -10   5   5      381.04      408.51     20.05 o
  -9   5   5      250.64      245.42     14.26 o
  -8   5   5       37.98       27.64      6.01 o
  -7   5   5      555.46      562.19     19.45 o
  -6   5   5       31.22       27.27      3.79 o
  -5   5   5      188.87      208.75      8.75 o
  -4   5   5      551.48      524.41     12.82 o
  -3   5   5      115.71      121.88      5.06 o
  -2   5   5      724.69      726.15     10.52 o
  -1   5   5       12.84       11.25      1.82 o
   0   5   5       88.51       79.75      4.54 o
   1   5   5      705.15      652.13     17.35 o
   2   5   5      153.68      180.17     11.00 o
   3   5   5        7.50       14.38      5.24 o
   4   5   5      425.26      437.10     19.14 o
   5   5   5       28.15       10.20      5.41 o
   6   5   5      302.32      283.99     16.18 o
   7   5   5       38.45       37.42      7.64 o
   8   5   5        4.49       13.54     10.42 o
 -12   6   5       17.10        9.97     11.45 o
 -11   6   5      284.14      320.18     18.77 o
 -10   6   5        3.87        3.23      4.90 o
  -9   6   5       24.64       13.74      5.59 o
  -8   6   5        0.72        1.33      4.40 o
  -7   6   5     2869.80     2928.72     57.97 o
  -6   6   5       24.91       23.26      4.47 o
  -5   6   5     1978.31     2072.96     38.21 o
  -4   6   5      155.10      155.24      6.32 o
  -3   6   5      254.32      241.75      6.95 o
  -2   6   5     1820.72     1851.06     25.19 o
  -1   6   5       12.98       12.16      1.96 o
   0   6   5      327.03      337.52     11.79 o
   1   6   5      107.87      138.20      7.41 o
   2   6   5      450.28      463.58     19.10 o
   3   6   5       33.98       29.24      5.67 o
   4   6   5        0.55        6.05      4.45 o
   5   6   5       45.27       30.55      6.91 o
   6   6   5        5.70       -3.49      4.83 o
   7   6   5        9.46       14.02      6.55 o
   8   6   5       12.10       -8.64      8.64 o
 -12   7   5       49.23       58.28     18.24 o
 -11   7   5       34.00       28.55      8.12 o
 -10   7   5        7.07        3.52      4.74 o
  -9   7   5       30.18       24.20      5.37 o
  -8   7   5        1.75       -2.39      5.19 o
  -7   7   5       95.85      102.68      8.78 o
  -6   7   5       21.44       27.07      4.23 o
  -5   7   5      252.88      253.01     11.29 o
  -4   7   5      360.84      365.06     10.78 o
  -3   7   5       67.71       74.88      4.16 o
  -2   7   5       14.71       25.16      2.81 o
  -1   7   5       59.74       54.05      4.13 o
   0   7   5      588.57      543.82     14.65 o
   1   7   5       67.16       64.38      5.39 o
   2   7   5       23.17       15.83      4.03 o
   3   7   5        0.45       -1.26      4.09 o
   4   7   5        8.39        6.19      4.14 o
   5   7   5        0.11        2.67      4.94 o
   6   7   5      116.84      134.10     12.23 o
   7   7   5        0.16        2.02      4.76 o
   8   7   5       11.28       22.05     12.72 o
 -11   8   5       18.22       34.96      8.11 o
 -10   8   5       41.75       48.46      8.35 o
  -9   8   5        0.18        0.69      5.13 o
  -8   8   5      202.92      195.02     12.95 o
  -7   8   5       56.86       40.23      5.88 o
  -6   8   5     1594.20     1711.92     32.39 o
  -5   8   5      275.79      293.49     11.23 o
  -4   8   5       22.88       21.50      2.72 o
  -3   8   5       65.52       66.31      3.99 o
  -2   8   5     1080.74     1137.99     17.32 o
  -1   8   5        6.75        6.34      2.64 o
   0   8   5      199.92      220.66      9.07 o
   1   8   5     1437.94     1450.06     25.74 o
   2   8   5       45.67       35.77      5.58 o
   3   8   5       10.96        9.29      4.01 o
   4   8   5        0.40        3.88      4.62 o
   5   8   5      353.67      400.06     19.62 o
   6   8   5      342.28      390.17     22.19 o
   7   8   5       44.78       53.15      8.39 o
   8   8   5        2.42       -1.21     21.80 o
 -11   9   5      104.07      123.29     19.78 o
 -10   9   5       97.44      120.08     11.00 o
  -9   9   5      615.07      602.02     23.77 o
  -8   9   5      479.88      534.63     21.40 o
  -7   9   5        3.24        1.54      4.63 o
  -6   9   5      504.09      503.24     16.86 o
  -5   9   5      593.67      615.85     18.73 o
  -4   9   5       13.05        8.86      2.24 o
  -3   9   5      407.91      437.57     10.77 o
  -2   9   5       41.21       35.90      3.15 o
  -1   9   5      122.43      121.83      6.56 o
   0   9   5      508.75      517.43     14.36 o
   1   9   5      962.10      932.05     20.60 o
   2   9   5       19.63       23.97      5.14 o
   3   9   5       12.52       12.35      4.45 o
   4   9   5      286.94      301.61     15.39 o
   5   9   5      113.29      123.35     11.31 o
   6   9   5        5.12       -5.72      5.72 o
   7   9   5        0.88       -6.08      6.20 o
   8   9   5        4.94        0.66      8.94 o
 -11  10   5      171.22      203.21     34.39 o
 -10  10   5        1.11        2.85      5.46 o
  -9  10   5        8.32       13.58      5.80 o
  -8  10   5       19.49       26.44      5.41 o
  -7  10   5       86.06       98.52      8.58 o
  -6  10   5      314.41      322.17     12.68 o
  -5  10   5     1401.63     1457.98     28.73 o
  -4  10   5      208.48      205.10      8.81 o
  -3  10   5       56.18       55.73      4.12 o
  -2  10   5      382.88      417.21     10.73 o
  -1  10   5       55.95       58.96      4.96 o
   0  10   5      223.32      211.78      9.07 o
   1  10   5        3.64        3.19      3.41 o
   2  10   5      832.76      838.91     24.18 o
   3  10   5       53.60       56.52      6.70 o
   4  10   5      155.05      144.60     11.04 o
   5  10   5       17.12       19.89      6.07 o
   6  10   5        4.67       11.35      6.40 o
   7  10   5      104.94      111.51     12.76 o
   8  10   5        0.34       -7.83     11.33 o
 -11  11   5       19.00       20.22      9.88 o
 -10  11   5       14.49       11.14      5.27 o
  -9  11   5      381.16      396.06     19.74 o
  -8  11   5      180.72      183.47     12.98 o
  -7  11   5       71.43       71.11      7.44 o
  -6  11   5      262.96      262.96     11.77 o
  -5  11   5       39.42       44.65      4.95 o
  -4  11   5      383.67      407.78     12.68 o
  -3  11   5      912.61      965.59     17.95 o
  -2  11   5     1048.19     1073.82     20.32 o
  -1  11   5      844.57      843.85     18.62 o
   0  11   5        7.66        1.90      2.87 o
   1  11   5        1.35        1.35      3.16 o
   2  11   5      365.62      386.81     15.75 o
   3  11   5       16.36       18.99      4.67 o
   4  11   5      204.93      201.75     13.12 o
   5  11   5       75.51       80.56      9.24 o
   6  11   5        4.35       -0.68      5.77 o
   7  11   5       21.64        3.99      6.28 o
 -11  12   5        1.97       -1.08     13.09 o
 -10  12   5        0.18       -5.86      5.86 o
  -9  12   5        9.15       11.77      6.13 o
  -8  12   5        0.06        7.89      4.62 o
  -7  12   5       14.59        8.15      4.13 o
  -6  12   5     1408.72     1424.49     28.53 o
  -5  12   5        3.00        7.38      2.98 o
  -4  12   5       77.04       74.67      5.59 o
  -3  12   5      455.59      482.50     13.11 o
  -2  12   5      160.11      159.71      7.66 o
  -1  12   5      991.14      993.37     20.41 o
   0  12   5       14.15        9.68      3.10 o
   1  12   5      224.99      234.43     11.12 o
   2  12   5       53.33       64.85      6.81 o
   3  12   5       89.88       71.95      7.67 o
   4  12   5        5.10       13.37      4.78 o
   5  12   5        0.15        6.64      9.97 o
   6  12   5       27.55       17.24      6.35 o
   7  12   5       13.87        0.38     10.24 o
 -11  13   5       89.22       72.64     27.65 o
 -10  13   5        0.05       -0.10      5.30 o
  -9  13   5        4.14        7.40      4.91 o
  -8  13   5       73.04       64.57      8.22 o
  -7  13   5       34.86       35.19      7.01 o
  -6  13   5      610.98      608.82     18.56 o
  -5  13   5       18.96       18.80      3.66 o
  -4  13   5      455.58      481.03     14.98 o
  -3  13   5      668.32      678.71     16.78 o
  -2  13   5     1002.86     1046.06     21.03 o
  -1  13   5        8.15        9.56      3.24 o
   0  13   5      144.21      138.57      8.04 o
   1  13   5      174.47      161.86      9.69 o
   2  13   5      206.64      205.69     11.36 o
   3  13   5      118.49      124.57     10.40 o
   4  13   5      226.59      235.80     13.54 o
   5  13   5      113.38       98.82     11.53 o
   6  13   5        0.70       -6.16      6.16 o
   7  13   5       16.56       10.70      8.66 o
 -10  14   5       22.17       13.09      7.01 o
  -9  14   5      292.73      300.60     19.45 o
  -8  14   5       44.64       39.18      7.79 o
  -7  14   5        7.38       10.17      4.90 o
  -6  14   5      119.76      123.65      8.54 o
  -5  14   5       71.77       72.79      6.41 o
  -4  14   5      222.04      211.83     10.70 o
  -3  14   5       92.64       90.53      6.51 o
  -2  14   5       22.11       17.01      3.85 o
  -1  14   5       19.94       17.92      3.48 o
   0  14   5       54.75       56.73      5.40 o
   1  14   5       99.37       85.03      6.94 o
   2  14   5      232.57      251.23     12.70 o
   3  14   5        3.05        0.14      3.61 o
   4  14   5       50.03       65.22      7.44 o
   5  14   5       15.62       25.00      8.35 o
   6  14   5       20.56       17.84      7.74 o
   7  14   5       53.06       70.48     19.49 o
 -10  15   5        1.75        4.05      7.86 o
  -9  15   5      253.01      278.45     18.72 o
  -8  15   5       95.73       90.71     11.09 o
  -7  15   5      213.71      229.57     14.66 o
  -6  15   5      132.30      148.29     11.37 o
  -5  15   5      178.18      167.71     11.00 o
  -4  15   5      270.06      281.49     13.50 o
  -3  15   5       24.70       26.13      4.89 o
  -2  15   5       83.79       97.01      7.04 o
  -1  15   5        3.30        7.74      3.31 o
   0  15   5        0.91       -1.08      3.13 o
   1  15   5       11.53       17.29      4.47 o
   2  15   5       50.39       48.47      5.99 o
   3  15   5      106.96      121.60      9.69 o
   4  15   5       48.65       40.53      6.61 o
   5  15   5        1.21        7.95      4.86 o
   6  15   5       62.82       78.02     12.57 o
 -10  16   5      114.76      101.57     30.97 o
  -9  16   5       10.74       12.29      6.60 o
  -8  16   5       58.36       40.13      8.68 o
  -7  16   5        0.00        8.53      5.51 o
  -6  16   5        5.05        7.95      4.96 o
  -5  16   5       51.04       61.21      6.63 o
  -4  16   5      712.61      753.33     22.52 o
  -3  16   5        0.55        0.35      3.69 o
  -2  16   5      231.66      210.73     11.79 o
  -1  16   5     1219.40     1240.76     24.18 o
   0  16   5      402.94      406.52     15.23 o
   1  16   5      111.68      103.36      7.96 o
   2  16   5      146.38      137.49      9.54 o
   3  16   5        0.31        0.16      4.35 o
   4  16   5       33.09       22.51      7.85 o
   5  16   5      114.13      154.40     15.42 o
   6  16   5        9.00        2.54     25.89 o
 -10  17   5        5.80        9.20     12.87 o
  -9  17   5       42.68       19.76     12.89 o
  -8  17   5       81.69      103.23     13.45 o
  -7  17   5       62.96       46.70      8.54 o
  -6  17   5      143.03      117.73     12.12 o
  -5  17   5       31.64       27.28      5.42 o
  -4  17   5        5.62       12.11      4.39 o
  -3  17   5      336.49      325.31     14.77 o
  -2  17   5       52.95       42.10      6.05 o
  -1  17   5       72.90       83.64      7.50 o
   0  17   5       39.74       44.00      6.92 o
   1  17   5      387.82      401.23     17.43 o
   2  17   5       30.46       23.18      5.76 o
   3  17   5        0.01        7.53      5.27 o
   4  17   5       57.72       53.71      9.48 o
   5  17   5       72.23       53.39     12.20 o
   6  17   5       30.52       21.91     17.76 o
  -9  18   5        5.66       -2.60     10.68 o
  -8  18   5        3.26        2.38      6.02 o
  -7  18   5       27.02       26.88     10.69 o
  -6  18   5        1.41       -0.62      5.76 o
  -5  18   5       68.28       56.72      7.82 o
  -4  18   5        2.10        7.17      4.60 o
  -3  18   5       41.34       46.33      6.32 o
  -2  18   5       14.80        8.79      4.09 o
  -1  18   5        3.76        5.61      4.05 o
   0  18   5        0.77        0.39      4.21 o
   1  18   5      125.75      152.67     11.36 o
   2  18   5       41.55       41.54      6.70 o
   3  18   5       73.20       77.05      9.81 o
   4  18   5       11.82       10.52      6.41 o
   5  18   5       11.98       44.70     15.13 o
  -9  19   5        0.14      -17.64     30.48 o
  -8  19   5       39.82       35.81     19.93 o
  -7  19   5      266.96      267.78     23.66 o
  -6  19   5       30.48       17.64      7.56 o
  -5  19   5       10.90        2.65      5.60 o
  -4  19   5      101.28      104.91     11.49 o
  -3  19   5       10.22        3.08      4.22 o
  -2  19   5       80.83       80.80     10.01 o
  -1  19   5      131.50      125.34      9.92 o
   0  19   5       13.17       23.66      6.09 o
   1  19   5       32.56       41.26      6.88 o
   2  19   5       54.97       40.51      6.74 o
   3  19   5       49.29       60.86      9.29 o
   4  19   5        6.61        7.59     10.70 o
   5  19   5       67.57       79.64     19.00 o
  -8  20   5      173.55      165.16     40.07 o
  -7  20   5       36.63       29.60     10.38 o
  -6  20   5        0.50       -0.48      7.95 o
  -5  20   5       10.26       14.42      6.06 o
  -4  20   5      132.82      143.91     13.72 o
  -3  20   5      105.44       93.34     10.16 o
  -2  20   5       15.10       20.97      5.42 o
  -1  20   5       72.43       76.85      8.63 o
   0  20   5       14.26        6.93      4.65 o
   1  20   5       30.20       22.98      5.63 o
   2  20   5        1.55        5.74      6.05 o
   3  20   5       83.04       88.21     10.76 o
   4  20   5        0.33      -13.23     18.13 o
   5  20   5       17.47       46.71     27.15 o
  -8  21   5        2.01       16.86     20.74 o
  -7  21   5      204.82      208.04     31.53 o
  -6  21   5       66.17       48.56     11.43 o
  -5  21   5      169.66      173.11     18.74 o
  -4  21   5        2.75        1.58      5.34 o
  -3  21   5       23.54       26.90      6.71 o
  -2  21   5        6.54        3.86      5.43 o
  -1  21   5       72.57       75.44      8.92 o
   0  21   5        9.56       11.99      4.67 o
   1  21   5       16.31       18.16      5.28 o
   2  21   5      105.93      111.57     10.93 o
   3  21   5        5.80        7.13      5.32 o
   4  21   5        9.75       11.29     12.11 o
  -7  22   5       80.63       76.67     27.72 o
  -6  22   5        7.03       12.31      8.60 o
  -5  22   5        2.62       14.38     12.24 o
  -4  22   5      149.40      163.35     15.21 o
  -3  22   5       81.14       69.96      9.10 o
  -2  22   5       62.39       58.32      8.55 o
  -1  22   5       13.09        9.03      4.73 o
   0  22   5        9.96        9.59      4.77 o
   1  22   5        0.18       -3.16      6.13 o
   2  22   5      217.12      242.57     17.40 o
   3  22   5       21.78       16.12      8.36 o
   4  22   5       35.99       16.37     14.87 o
  -7  23   5       18.92       28.08     20.49 o
  -6  23   5        0.28      -13.63     13.63 o
  -5  23   5       42.12       54.59     14.20 o
  -4  23   5       76.95       75.66     12.59 o
  -3  23   5       16.60       18.19      5.89 o
  -2  23   5        1.01        0.16      6.12 o
  -1  23   5        5.56        0.74      6.75 o
   0  23   5        3.05        2.11      4.52 o
   1  23   5       65.75       62.14      8.40 o
   2  23   5       87.09      138.16     16.44 o
   3  23   5       20.87       -7.61      7.61 o
  -6  24   5       14.08       -4.39     12.33 o
  -5  24   5        1.29        5.43     20.96 o
  -4  24   5      242.32      243.03     26.78 o
  -3  24   5      154.76      155.21     16.14 o
  -2  24   5        0.03       -0.67     10.26 o
  -1  24   5      136.62      154.77     14.54 o
   0  24   5        6.42        3.17      5.10 o
   1  24   5        5.12        4.46      6.97 o
   2  24   5       13.97       20.33      8.48 o
  -5  25   5       12.08       14.64     15.74 o
  -4  25   5       26.43       19.73     10.82 o
  -3  25   5        3.21       -2.37      8.66 o
  -2  25   5       22.90       35.17      9.90 o
  -1  25   5      106.18      113.96     13.64 o
   0  25   5       41.32       36.13      7.78 o
   1  25   5       17.00       -2.48      9.98 o
  -4  26   5       42.95       57.61     27.93 o
  -3  26   5        4.68       -8.15      8.56 o
  -2  26   5       13.82      -12.36     12.36 o
  -1  26   5        1.12        7.20      6.41 o
   0  26   5        7.95       14.03      9.48 o
 -10   0   6       21.90       11.70     11.82 o
  -9   0   6        0.08        1.84      9.57 o
  -8   0   6      208.06      188.60     19.36 o
  -7   0   6       40.82       47.19     10.83 o
  -6   0   6      233.08      230.98     15.42 o
  -5   0   6      386.07      377.68     16.65 o
  -4   0   6      552.08      600.07     22.62 o
  -3   0   6       43.72       30.22      5.18 o
  -2   0   6       72.65       74.63      8.94 o
  -1   0   6     1058.45     1075.07     50.17 o
   0   0   6       43.93       29.53      7.83 o
   1   0   6       94.96       87.39     14.51 o
   2   0   6      298.58      274.14     26.45 o
   3   0   6       41.91       50.63     11.25 o
   4   0   6        0.25       -3.44      7.10 o
   5   0   6       27.02       16.95      8.42 o
   6   0   6      117.42      132.95     22.78 o
   7   0   6       26.37       16.32     14.87 o
 -11   1   6       34.01       45.74     23.35 o
 -10   1   6       32.70       37.12     15.84 o
  -9   1   6        0.58        3.50      7.11 o
  -8   1   6        0.30       -5.25      5.25 o
  -7   1   6      451.12      461.89     20.14 o
  -6   1   6       92.24       86.93      6.80 o
  -5   1   6       63.91       66.21      5.62 o
  -4   1   6      542.19      561.20     14.37 o
  -3   1   6      228.92      221.46      9.25 o
  -2   1   6       92.96       78.43      6.43 o
  -1   1   6       21.97       18.35      4.62 o
   0   1   6     2517.14     2542.02     43.56 o
   1   1   6       89.98       89.02      9.61 o
   2   1   6       22.32       13.19      5.71 o
   3   1   6       13.48       11.27      5.67 o
   4   1   6        5.38        3.45      5.44 o
   5   1   6       17.69        8.59      6.91 o
   6   1   6        6.57       15.41      6.90 o
   7   1   6        0.08      -10.59     10.59 o
 -11   2   6       26.78       47.26     13.99 o
 -10   2   6      470.87      463.99     27.95 o
  -9   2   6       47.19       33.41      7.82 o
  -8   2   6       10.72        2.89      4.70 o
  -7   2   6     1319.58     1359.03     35.37 o
  -6   2   6       35.40       35.98      4.79 o
  -5   2   6     1752.49     1828.82     29.26 o
  -4   2   6      216.65      196.85      9.02 o
  -3   2   6      588.74      606.98     15.42 o
  -2   2   6      218.49      218.88     10.06 o
  -1   2   6     1475.03     1460.57     34.69 o
   0   2   6      505.47      552.73     17.69 o
   1   2   6      190.32      208.93     12.73 o
   2   2   6        0.01        4.93      5.60 o
   3   2   6      282.23      299.93     16.94 o
   4   2   6      333.22      331.26     18.63 o
   5   2   6        3.42       -0.36      5.89 o
   6   2   6       21.61       21.61      7.45 o
   7   2   6       50.11       29.22     19.35 o
 -11   3   6       49.23       44.02     14.23 o
 -10   3   6      106.60       83.08     12.64 o
  -9   3   6       64.34       42.87      9.14 o
  -8   3   6      110.50      100.59     10.88 o
  -7   3   6       24.96       23.40      5.72 o
  -6   3   6      170.74      148.15     10.50 o
  -5   3   6     1206.46     1260.17     25.20 o
  -4   3   6       16.57        7.66      3.04 o
  -3   3   6      125.69      129.29      7.32 o
  -2   3   6        7.97        0.41      3.07 o
  -1   3   6      421.26      420.46     15.72 o
   0   3   6       61.79       68.64      9.37 o
   1   3   6      104.43      111.71      9.64 o
   2   3   6       11.02        7.52      4.62 o
   3   3   6       33.26       38.60      7.12 o
   4   3   6        3.51        0.49      4.99 o
   5   3   6        8.87        9.80      5.90 o
   6   3   6       35.51       34.89     14.73 o
   7   3   6        0.57       13.39     18.87 o
 -11   4   6      122.77      119.59     26.55 o
 -10   4   6        6.34        3.18      6.14 o
  -9   4   6       47.63       49.61     10.08 o
  -8   4   6       42.62       27.11      7.85 o
  -7   4   6       55.61       57.28      7.22 o
  -6   4   6        7.02        9.30      4.84 o
  -5   4   6        9.74        9.89      3.23 o
  -4   4   6      224.52      228.78      9.79 o
  -3   4   6        1.57        3.32      3.07 o
  -2   4   6      103.58       98.48      8.28 o
  -1   4   6       84.89       71.11      6.39 o
   0   4   6      425.96      434.19     14.64 o
   1   4   6       71.90       71.61      7.72 o
   2   4   6        2.28        2.48      4.43 o
   3   4   6        0.30        4.57      4.71 o
   4   4   6      156.49      148.69     13.64 o
   5   4   6        0.01        8.00      5.80 o
   6   4   6        0.34       -0.83      5.59 o
   7   4   6        0.48      -12.26     12.26 o
 -11   5   6        2.53        3.44     12.92 o
 -10   5   6      104.95       81.17     11.36 o
  -9   5   6       19.41        9.10      6.43 o
  -8   5   6       57.83       40.25      7.30 o
  -7   5   6       40.93       25.16      6.12 o
  -6   5   6       73.45       65.93      7.63 o
  -5   5   6       32.50       27.43      4.97 o
  -4   5   6       16.76       20.45      3.67 o
  -3   5   6      471.41      508.31     14.87 o
  -2   5   6      735.85      738.36     16.96 o
  -1   5   6        0.52        6.98      3.52 o
   0   5   6     1869.68     1909.79     35.88 o
   1   5   6      254.06      247.12     14.11 o
   2   5   6      113.65      133.22     11.43 o
   3   5   6       19.26       18.35      5.52 o
   4   5   6       67.51       67.79      9.49 o
   5   5   6      197.51      206.73     16.66 o
   6   5   6       29.66       35.99      7.90 o
   7   5   6        1.09      -11.93     11.93 o
 -11   6   6        7.72       10.30     20.64 o
 -10   6   6       46.63       56.34     10.50 o
  -9   6   6       39.24       28.97      7.94 o
  -8   6   6      189.20      187.97     15.21 o
  -7   6   6        0.22        5.50      5.53 o
  -6   6   6      338.94      302.64     16.05 o
  -5   6   6      318.32      313.34     15.84 o
  -4   6   6       50.20       48.46      4.77 o
  -3   6   6      544.28      571.18     15.32 o
  -2   6   6      587.45      581.73     14.31 o
  -1   6   6       88.78       84.08      6.95 o
   0   6   6      186.08      180.39     10.60 o
   1   6   6       80.77       74.22      8.51 o
   2   6   6       15.40       15.47      5.40 o
   3   6   6      116.58      110.08     13.34 o
   4   6   6        0.61       -0.01      5.24 o
   5   6   6       48.05       53.91      9.22 o
   6   6   6        0.70        7.22      6.72 o
   7   6   6        0.38      -10.72     10.72 o
 -11   7   6       21.78       49.04     18.13 o
 -10   7   6      182.05      182.01     16.65 o
  -9   7   6      125.45      122.46     13.45 o
  -8   7   6      325.02      325.08     18.63 o
  -7   7   6        0.03        1.95      4.79 o
  -6   7   6      345.40      332.56     15.97 o
  -5   7   6       23.92       22.04      4.33 o
  -4   7   6      151.38      139.94      7.86 o
  -3   7   6      137.73      142.93      7.26 o
  -2   7   6      302.77      314.52     10.48 o
  -1   7   6      162.89      156.88      8.68 o
   0   7   6      851.69      817.33     21.81 o
   1   7   6       40.90       30.25      6.62 o
   2   7   6       34.95       34.26      6.44 o
   3   7   6      142.30      146.63     12.75 o
   4   7   6       92.73       98.49     11.61 o
   5   7   6       10.55       17.27      8.01 o
   6   7   6        7.38       -0.24      9.05 o
   7   7   6       15.14       10.52     25.82 o
 -11   8   6       24.09        8.37     14.23 o
 -10   8   6        2.06        5.33      5.81 o
  -9   8   6      136.04      143.59     13.51 o
  -8   8   6        0.95        1.03      5.19 o
  -7   8   6        0.11        0.95      4.89 o
  -6   8   6      286.26      304.71     14.65 o
  -5   8   6      145.21      146.68      9.47 o
  -4   8   6      138.80      143.36      8.29 o
  -3   8   6       47.19       46.04      4.50 o
  -2   8   6      109.66      106.19      6.44 o
  -1   8   6      108.05      121.83      7.80 o
   0   8   6      401.56      421.52     15.23 o
   1   8   6       36.34       42.59      7.70 o
   2   8   6        5.58        1.51      4.63 o
   3   8   6       27.99       35.23      6.77 o
   4   8   6       62.54       47.23      8.21 o
   5   8   6      100.89       98.19     11.74 o
   6   8   6       13.44       15.58      9.22 o
   7   8   6       15.29       23.51     12.65 o
 -11   9   6        1.09       10.30     12.43 o
 -10   9   6       64.60       48.58      9.17 o
  -9   9   6      143.52      132.26     12.72 o
  -8   9   6        0.06       -4.96      5.42 o
  -7   9   6      343.92      342.37     17.40 o
  -6   9   6      204.46      199.80     12.96 o
  -5   9   6      230.86      236.74     12.09 o
  -4   9   6      167.37      154.24      9.05 o
  -3   9   6       42.47       40.72      5.00 o
  -2   9   6       18.88       20.64      3.77 o
  -1   9   6        0.01       -2.26      3.21 o
   0   9   6      160.68      163.72      9.15 o
   1   9   6      221.58      226.21     14.68 o
   2   9   6      101.96       88.22      9.66 o
   3   9   6       15.59        9.14      4.42 o
   4   9   6      154.81      194.55     15.47 o
   5   9   6        7.45       19.74      6.81 o
   6   9   6        0.07        0.25      8.13 o
 -11  10   6       70.46       64.59     20.15 o
 -10  10   6        2.10       -8.31      8.31 o
  -9  10   6        0.07        2.75      5.98 o
  -8  10   6       99.85       78.97      9.83 o
  -7  10   6      138.99      117.06     10.44 o
  -6  10   6       56.07       64.51      8.07 o
  -5  10   6      748.36      774.66     25.82 o
  -4  10   6       12.84       14.93      4.04 o
  -3  10   6       95.54       92.16      7.09 o
  -2  10   6        8.84        6.68      3.15 o
  -1  10   6       20.75       14.28      3.49 o
   0  10   6       87.98       95.46      7.64 o
   1  10   6      278.26      283.13     15.65 o
   2  10   6        0.66        0.33      4.40 o
   3  10   6       39.56       34.92      6.96 o
   4  10   6       31.79       46.41      8.61 o
   5  10   6       16.97       28.36      6.46 o
   6  10   6       14.10       11.23     12.48 o
 -11  11   6        4.54       17.43     18.19 o
 -10  11   6        1.79      -11.30     11.30 o
  -9  11   6      574.86      593.01     26.96 o
  -8  11   6       28.92       24.75      5.76 o
  -7  11   6       18.32       19.84      5.78 o
  -6  11   6       12.03        9.94      4.75 o
  -5  11   6      469.87      504.68     18.76 o
  -4  11   6        9.14        4.50      3.51 o
  -3  11   6      229.09      227.00     10.54 o
  -2  11   6      276.37      273.93     12.52 o
  -1  11   6      133.01      147.88      9.19 o
   0  11   6       45.76       41.24      5.44 o
   1  11   6       57.23       63.61      7.72 o
   2  11   6        0.02        4.22      4.90 o
   3  11   6       12.98        6.17      4.51 o
   4  11   6      159.68      153.32     13.97 o
   5  11   6       15.28       18.48      7.18 o
   6  11   6        0.01        2.69     12.05 o
 -10  12   6        0.53      -14.27     14.27 o
  -9  12   6        0.16        5.73      5.70 o
  -8  12   6        5.44       -3.25      4.34 o
  -7  12   6      111.40      100.42      9.92 o
  -6  12   6        0.41        1.40      4.91 o
  -5  12   6       33.31       33.34      5.58 o
  -4  12   6       15.91       20.06      4.24 o
  -3  12   6       42.75       40.98      5.00 o
  -2  12   6      179.70      181.18     10.48 o
  -1  12   6        0.25        1.92      3.35 o
   0  12   6      268.91      278.50     13.01 o
   1  12   6        0.16        1.42      3.98 o
   2  12   6        6.98        6.96      4.67 o
   3  12   6        5.66        6.69      4.54 o
   4  12   6      128.02      132.70     13.06 o
   5  12   6       89.16       81.11     12.21 o
   6  12   6       18.55       29.02     11.35 o
 -10  13   6       14.40      -19.96     19.96 o
  -9  13   6        5.62        9.85      7.00 o
  -8  13   6       20.05       21.25      6.68 o
  -7  13   6       35.90       32.80      6.28 o
  -6  13   6       31.68       31.84      5.97 o
  -5  13   6      124.49      136.64      9.88 o
  -4  13   6        2.11        5.13      3.60 o
  -3  13   6      102.36      108.37      8.20 o
  -2  13   6      362.35      353.52     14.05 o
  -1  13   6      423.70      455.67     15.51 o
   0  13   6        4.93       12.41      4.29 o
   1  13   6       70.58       75.97      8.18 o
   2  13   6      128.00      143.26     11.93 o
   3  13   6        2.05        3.01      4.60 o
   4  13   6       15.45        5.97      6.17 o
   5  13   6        1.61        5.37      6.41 o
   6  13   6        0.45        2.74     17.18 o
 -10  14   6       18.17       34.29     24.06 o
  -9  14   6       31.55       34.78     17.81 o
  -8  14   6       90.68      100.94     11.43 o
  -7  14   6      128.63      106.52     11.15 o
  -6  14   6      236.05      229.20     15.75 o
  -5  14   6      261.29      250.20     17.14 o
  -4  14   6        1.53        8.30      4.11 o
  -3  14   6       33.18       31.53      5.24 o
  -2  14   6      232.89      251.04     13.52 o
  -1  14   6       10.57        9.11      3.94 o
   0  14   6      130.88      127.15      9.69 o
   1  14   6      111.21      118.01      9.67 o
   2  14   6        0.06       -0.22      5.50 o
   3  14   6        0.03       -2.25      4.37 o
   4  14   6        4.01       -2.31      6.95 o
   5  14   6       40.80       48.66     11.47 o
   6  14   6        0.63       33.24     23.17 o
  -9  15   6        4.94       -1.39     15.31 o
  -8  15   6      142.62      176.29     15.90 o
  -7  15   6       40.10       34.29      7.49 o
  -6  15   6       24.57       16.65     11.39 o
  -5  15   6       31.40       31.57      6.63 o
  -4  15   6        3.29        8.83      4.62 o
  -3  15   6      232.31      233.09     14.95 o
  -2  15   6      142.06      170.59     12.08 o
  -1  15   6       89.72       97.80      8.43 o
   0  15   6       94.75      105.40      8.88 o
   1  15   6       14.32       14.10      4.21 o
   2  15   6        1.63        7.29      5.82 o
   3  15   6       90.77       80.02     10.11 o
   4  15   6        2.05       20.60      6.20 o
   5  15   6       49.06       53.41     15.78 o
  -9  16   6       81.89       89.18     22.18 o
  -8  16   6       39.87       29.26     11.01 o
  -7  16   6       13.01       10.07      5.99 o
  -6  16   6      103.27       97.46     11.67 o
  -5  16   6       27.02       40.68      8.48 o
  -4  16   6      441.07      467.58     25.21 o
  -3  16   6        1.24       -3.36      5.02 o
  -2  16   6       43.14       32.35      5.93 o
  -1  16   6        0.05        1.29      3.95 o
   0  16   6      144.19      168.26     12.18 o
   1  16   6       48.48       48.61      6.89 o
   2  16   6      179.29      198.21     13.94 o
   3  16   6        1.85        1.46      6.20 o
   4  16   6       20.03       12.51     15.58 o
   5  16   6        2.79        5.45     14.70 o
  -9  17   6        1.15       -5.52     14.35 o
  -8  17   6       55.87       75.88     18.34 o
  -7  17   6        1.69        8.06      6.26 o
  -6  17   6       16.78       12.23      8.20 o
  -5  17   6      162.57      145.73     15.30 o
  -4  17   6       32.15       45.92      9.59 o
  -3  17   6       38.33       40.01      8.00 o
  -2  17   6        2.74       -3.62      5.00 o
  -1  17   6      213.89      232.16     14.62 o
   0  17   6      179.28      177.75     14.69 o
   1  17   6       86.82      108.81     11.26 o
   2  17   6       56.36       51.76      8.51 o
   3  17   6       22.38       23.57      8.46 o
   4  17   6        9.95       27.39     15.04 o
   5  17   6        2.84       33.88     20.97 o
  -9  18   6        0.01      -24.44     24.44 o
  -8  18   6      141.38      175.25     43.20 o
  -7  18   6       77.11       81.28     13.67 o
  -6  18   6       20.76       22.67      9.83 o
  -5  18   6       95.18       94.11     13.90 o
  -4  18   6      196.47      231.67     25.07 o
  -3  18   6        5.42       -1.62      6.06 o
  -2  18   6        0.58       -7.46      7.46 o
  -1  18   6      247.52      255.20     18.57 o
   0  18   6        1.67       16.08      7.03 o
   1  18   6       49.31       52.71      7.98 o
   2  18   6       17.68       25.81      6.34 o
   3  18   6       24.06        8.82      7.83 o
   4  18   6        2.86       28.50     15.72 o
  -6  19   6       12.84       21.69     13.32 o
  -5  19   6       60.43       51.35     14.17 o
  -4  19   6       12.54       15.15      9.20 o
  -3  19   6      155.31      148.71     16.60 o
  -2  19   6      162.07      139.29     17.13 o
  -1  19   6      110.08      113.90     14.04 o
   0  19   6       77.65       88.89     11.34 o
   1  19   6        0.17        4.59      4.94 o
   2  19   6       23.43       11.85      5.21 o
   3  19   6        0.56       -6.20     10.83 o
   4  19   6       37.78       35.00     18.37 o
  -6  20   6       13.60       23.65     13.96 o
  -5  20   6       15.03        0.57      9.46 o
  -4  20   6      299.37      269.18     27.04 o
  -3  20   6        4.05        6.20      9.94 o
  -2  20   6        0.28       -6.80      6.80 o
  -1  20   6       27.07       20.59      8.54 o
   0  20   6        1.67        5.05      6.18 o
   1  20   6       37.47       28.98      8.20 o
   2  20   6       99.19      108.83     14.32 o
   3  20   6        4.84        7.96      8.86 o
  -5  21   6       16.19       16.16     11.22 o
  -4  21   6        7.80       13.91     23.58 o
  -3  21   6       21.88        8.69     10.96 o
  -2  21   6        0.86        9.03     10.30 o
  -1  21   6       58.42       65.64     12.91 o
   0  21   6      171.55      160.09     17.93 o
   1  21   6        1.04       10.55      7.07 o
   2  21   6        9.36       19.90     13.05 o
  -5  22   6       24.58       24.95     20.24 o
  -4  22   6        0.06       -9.08      9.85 o
  -3  22   6       12.86        1.93      9.50 o
  -2  22   6        0.54       -6.64      6.64 o
  -1  22   6        5.24        0.08      8.28 o
   0  22   6       21.43       37.26     15.60 o
   1  22   6        2.74       -2.83     20.34 o
   2  22   6        0.01       -1.54      6.57 o
  -4  23   6        1.70       43.17     22.44 o
  -3  23   6        0.17       76.85     48.19 o
  -2  23   6        2.08       11.14     12.72 o
  -1  23   6      126.96      113.90     24.29 o
   0  23   6        6.35       83.38     34.03 o
   1  23   6        4.24        4.36     27.82 o
  -4  24   6       16.12       26.05     16.92 o
  -3  24   6        0.00       11.67     23.28 o
  -2  24   6       13.02       16.38     12.71 o
 -10   1   7      157.84      168.98     17.52 o
  -9   1   7       31.91       20.26      7.91 o
  -8   1   7       39.19       36.52      7.50 o
  -7   1   7      321.77      311.91     16.34 o
  -6   1   7       33.87       31.37      4.80 o
  -5   1   7       97.06       82.95      7.16 o
  -4   1   7       93.77       99.17      6.94 o
  -3   1   7        5.48        1.47      3.30 o
  -2   1   7      433.72      443.21     16.35 o
  -1   1   7        0.18       -1.07      3.84 o
   0   1   7      133.09      125.44     13.33 o
   1   1   7        8.07       -0.77      5.87 o
   2   1   7       74.43       62.15     10.19 o
   3   1   7       12.79        7.25      6.67 o
   4   1   7        5.45        3.79      8.14 o
   5   1   7       52.30       58.64     11.85 o
   6   1   7       38.59       48.14     21.80 o
 -10   2   7       19.61        4.22      8.71 o
  -9   2   7       31.78       17.66      8.74 o
  -8   2   7        1.22        1.75      6.08 o
  -7   2   7       38.60       54.26      7.71 o
  -6   2   7      138.52      137.10      9.53 o
  -5   2   7      149.25      131.36      9.09 o
  -4   2   7      406.15      397.08     13.70 o
  -3   2   7       13.20        6.89      3.94 o
  -2   2   7       65.71       64.22      6.56 o
  -1   2   7        0.25       -2.75      3.40 o
   0   2   7      152.41      162.81     14.79 o
   1   2   7       17.94       13.87      6.56 o
   2   2   7      165.72      149.38     15.25 o
   3   2   7      100.04       97.39     11.97 o
   4   2   7       31.46       35.11      8.24 o
   5   2   7        3.14       10.62      6.77 o
   6   2   7        0.56       12.38     17.35 o
 -10   3   7       15.51       33.46      9.18 o
  -9   3   7        2.77       -3.72      7.07 o
  -8   3   7      131.02      122.25     12.99 o
  -7   3   7      303.59      304.00     15.38 o
  -6   3   7       55.77       56.37      6.66 o
  -5   3   7        2.67       -3.29      4.04 o
  -4   3   7       78.15       71.76      6.23 o
  -3   3   7        7.19        3.72      3.34 o
  -2   3   7      245.08      248.18     12.45 o
  -1   3   7       92.50       96.77      8.40 o
   0   3   7      166.29      165.37     14.82 o
   1   3   7       28.96       29.51      6.75 o
   2   3   7       21.87       21.03      6.97 o
   3   3   7       13.83        8.66      5.84 o
   4   3   7       27.65       26.74      7.12 o
   5   3   7       34.42       55.35     10.82 o
   6   3   7      147.04      155.82     56.09 o
 -10   4   7      138.19      109.46     24.89 o
  -9   4   7       58.84       71.38     12.30 o
  -8   4   7        1.59        2.00      5.36 o
  -7   4   7     1068.97     1076.09     29.32 o
  -6   4   7       49.05       43.05      7.49 o
  -5   4   7      453.51      480.51     17.37 o
  -4   4   7        0.58       -0.38      3.61 o
  -3   4   7       19.59       17.24      3.50 o
  -2   4   7      152.36      148.28      9.79 o
  -1   4   7       16.28       15.04      4.32 o
   0   4   7        0.08        0.86      4.62 o
   1   4   7        0.96       -2.76      6.10 o
   2   4   7       47.05       47.41      8.28 o
   3   4   7        4.63        8.59      6.46 o
   4   4   7       26.91       31.44     15.60 o
   5   4   7       41.58       47.61     10.73 o
   6   4   7        0.11       10.89     12.79 o
 -10   5   7      145.46      133.99     36.49 o
  -9   5   7       33.52       44.66      8.82 o
  -8   5   7       37.46       20.57      6.61 o
  -7   5   7       16.94       20.39      5.56 o
  -6   5   7       27.19       21.37      5.14 o
  -5   5   7        0.30       -0.07      3.63 o
  -4   5   7       54.40       49.81      5.58 o
  -3   5   7      175.04      191.94      9.84 o
  -2   5   7       78.35       69.98      6.70 o
  -1   5   7      286.63      265.20     13.22 o
   0   5   7        0.05        2.27      4.58 o
   1   5   7       65.94       61.56      9.03 o
   2   5   7        9.41        2.46      5.74 o
   3   5   7       31.79       29.88      7.58 o
   4   5   7        0.00        5.42      6.63 o
   5   5   7        0.20       16.67      6.96 o
   6   5   7       10.05      -20.31     20.31 o
 -10   6   7        0.25       10.90      9.76 o
  -9   6   7        1.37        0.34      6.75 o
  -8   6   7       55.30       40.43      7.56 o
  -7   6   7       26.49       20.80      5.83 o
  -6   6   7       39.70       28.36      5.48 o
  -5   6   7      147.63      147.04      9.80 o
  -4   6   7      163.04      160.53     10.02 o
  -3   6   7       79.59       89.99      7.49 o
  -2   6   7      108.43      100.66      7.65 o
  -1   6   7       34.46       33.41      6.29 o
   0   6   7       13.07        4.11      5.45 o
   1   6   7       96.37      113.54     12.18 o
   2   6   7       24.55       16.98      6.90 o
   3   6   7      104.31      117.73     12.38 o
   4   6   7        0.12        1.55      7.01 o
   5   6   7       27.39       25.37      9.36 o
 -10   7   7       37.06       23.33     14.05 o
  -9   7   7      196.21      172.91     14.95 o
  -8   7   7       50.69       40.11      7.50 o
  -7   7   7       31.63       40.67      7.23 o
  -6   7   7       53.69       49.22      7.41 o
  -5   7   7       98.42      109.55      9.22 o
  -4   7   7       29.34       21.75      4.52 o
  -3   7   7      379.28      387.32     15.37 o
  -2   7   7       25.26       19.50      4.38 o
  -1   7   7        5.83        2.86      4.31 o
   0   7   7        3.68        5.61      5.17 o
   1   7   7      561.33      539.99     25.36 o
   2   7   7        0.17        8.21      6.42 o
   3   7   7       18.62       25.64      6.60 o
   4   7   7       67.93       87.15     11.92 o
   5   7   7       10.75       14.78     11.45 o
 -10   8   7       15.29        8.32     13.51 o
  -9   8   7       23.98       20.82      7.87 o
  -8   8   7       56.73       34.22      6.46 o
  -7   8   7      440.57      401.91     19.91 o
  -6   8   7       35.73       30.31      6.13 o
  -5   8   7      858.51      892.89     24.36 o
  -4   8   7        0.29       -3.32      3.81 o
  -3   8   7       54.33       63.15      6.44 o
  -2   8   7       38.44       34.16      5.01 o
  -1   8   7       13.13       13.74      4.89 o
   0   8   7       51.97       45.06      7.59 o
   1   8   7        0.17        1.25      4.96 o
   2   8   7       91.84      106.74     12.88 o
   3   8   7       45.18       54.66     10.17 o
   4   8   7       13.75       19.77      7.20 o
   5   8   7       31.06       29.52     11.11 o
 -10   9   7       11.13       -1.28      9.89 o
  -9   9   7       26.02       18.66      6.42 o
  -8   9   7       22.80       20.76     10.20 o
  -7   9   7        3.97        5.54      5.28 o
  -6   9   7        1.47        5.38      4.76 o
  -5   9   7       30.33       40.57      6.08 o
  -4   9   7      166.59      173.07     10.28 o
  -3   9   7       98.14       92.70      7.03 o
  -2   9   7       22.20       19.34      4.72 o
  -1   9   7       25.87       23.59      5.70 o
   0   9   7       12.13       16.21      5.08 o
   1   9   7       12.03       15.99      6.38 o
   2   9   7       16.50       17.94      7.26 o
   3   9   7        0.26        9.37      5.43 o
   4   9   7       27.27       44.40      9.23 o
   5   9   7       15.85       43.36     23.24 o
 -10  10   7       43.63       39.21     21.26 o
  -9  10   7      101.03      107.50     12.29 o
  -8  10   7       38.28       24.83      8.90 o
  -7  10   7        0.44       -5.68      5.68 o
  -6  10   7      959.12      967.64     30.32 o
  -5  10   7        5.24       13.21      4.63 o
  -4  10   7        7.45        7.66      3.65 o
  -3  10   7        3.70        0.75      3.29 o
  -2  10   7      417.34      451.37     17.09 o
  -1  10   7      220.06      190.02     12.99 o
   0  10   7       75.19       66.49      9.60 o
   1  10   7       26.37       27.74      6.99 o
   2  10   7       73.62       59.78     10.36 o
   3  10   7       11.50        2.71      7.22 o
   4  10   7       44.52       53.24     10.38 o
 -10  11   7        9.18      -12.46     12.46 o
  -9  11   7       10.14       18.81      7.81 o
  -8  11   7       62.64       65.08      8.96 o
  -7  11   7       14.26        2.70      6.54 o
  -6  11   7      127.09      144.92     11.86 o
  -5  11   7       29.81       26.95      5.10 o
  -4  11   7        9.64        3.11      3.38 o
  -3  11   7        0.03        3.64      3.87 o
  -2  11   7      267.56      254.87     12.42 o
  -1  11   7       44.47       41.53      6.83 o
   0  11   7      196.87      185.72     14.21 o
   1  11   7       10.34        9.13      6.28 o
   2  11   7       16.12       10.61      7.16 o
   3  11   7        5.19        5.46      5.79 o
   4  11   7        0.09       -6.36      6.36 o
 -10  12   7        9.37        5.89     14.77 o
  -9  12   7       55.53       65.81     14.38 o
  -8  12   7        7.97        2.84      4.87 o
  -7  12   7       12.42        7.71      4.94 o
  -6  12   7       35.60       28.85      6.37 o
  -5  12   7      120.69      124.38     10.95 o
  -4  12   7       36.54       31.10      4.65 o
  -3  12   7       58.62       86.35      8.54 o
  -2  12   7        2.26        6.77      4.16 o
  -1  12   7        1.29        0.09      5.06 o
   0  12   7       37.27       47.24      7.84 o
   1  12   7       16.54        5.43      4.96 o
   2  12   7      115.40      119.21     12.67 o
   3  12   7        5.41       12.46      6.02 o
   4  12   7       22.56       20.92     11.24 o
  -9  13   7      245.66      320.64     34.14 o
  -8  13   7       35.04       39.34      8.16 o
  -7  13   7        0.80       -5.39      5.39 o
  -6  13   7        1.86        8.48      7.55 o
  -5  13   7        1.27        2.06      5.83 o
  -4  13   7      141.48      149.76     10.40 o
  -3  13   7      202.69      186.98     11.05 o
  -2  13   7       30.07       29.36      4.82 o
  -1  13   7       63.13       59.59      8.14 o
   0  13   7        0.28        2.84      5.35 o
   1  13   7       50.37       54.88      8.29 o
   2  13   7        0.20        6.08      5.85 o
   3  13   7        2.67        3.66      5.48 o
   4  13   7       19.50       11.36      6.60 o
  -9  14   7        1.37       -2.45     10.43 o
  -8  14   7       49.58       64.62     12.66 o
  -7  14   7       52.75       61.83      9.06 o
  -6  14   7      124.57      131.47     13.79 o
  -5  14   7        0.77       -5.68      5.68 o
  -4  14   7      278.89      333.67     16.47 o
  -3  14   7       70.51       73.81      7.30 o
  -2  14   7       84.61       72.03      7.97 o
  -1  14   7      206.23      187.82     14.27 o
   0  14   7       55.81       48.08      7.61 o
   1  14   7        3.98        2.90      4.96 o
   2  14   7       48.33       64.18     11.05 o
   3  14   7       29.53       31.65      8.73 o
   4  14   7        5.43       -5.09      9.07 o
  -8  15   7       10.69       17.15     12.08 o
  -7  15   7       12.02        2.98      7.00 o
  -6  15   7      285.55      323.52     21.00 o
  -5  15   7        7.08       10.29      6.28 o
  -4  15   7        3.21       11.47      5.76 o
  -3  15   7      210.58      245.02     14.49 o
  -2  15   7       88.22       83.08      9.58 o
  -1  15   7        6.92        5.74      5.37 o
   0  15   7      102.21      101.34     11.07 o
   1  15   7      125.48      141.04     13.83 o
   2  15   7        3.63        8.84      5.98 o
   3  15   7        5.88        3.09     12.86 o
  -8  16   7        0.96      -13.24     13.24 o
  -7  16   7        9.21       21.03      7.78 o
  -6  16   7        0.11       10.43      6.99 o
  -5  16   7        6.25       37.55      9.07 o
  -4  16   7       10.69       17.12      6.11 o
  -3  16   7        0.36        0.22      5.31 o
  -2  16   7       16.18        7.92      5.59 o
  -1  16   7        1.14       10.86      6.90 o
   0  16   7        0.69        1.39      7.13 o
   1  16   7       50.59       61.00     10.15 o
   2  16   7       11.34        0.86     14.90 o
   3  16   7       13.74       13.36     19.87 o
  -8  17   7        7.08        6.27     13.25 o
  -7  17   7      178.27      167.04     42.75 o
  -6  17   7        0.00        5.48      7.30 o
  -5  17   7       55.85       51.33      9.64 o
  -4  17   7        0.57        7.45      5.34 o
  -3  17   7        6.37        8.15      5.57 o
  -2  17   7        0.24       -4.98      5.75 o
  -1  17   7      100.46      108.58     13.83 o
   0  17   7        1.61       -7.87      7.87 o
   1  17   7        0.21        4.99      7.08 o
   2  17   7        0.07       -3.78     25.61 o
   3  17   7       40.60       33.38     20.59 o
  -7  18   7       25.01       91.46     32.31 o
  -6  18   7        1.29      -14.13     14.13 o
  -5  18   7        0.02        7.75      7.55 o
  -4  18   7       24.54       21.23      6.91 o
  -3  18   7        0.18       -6.22      7.69 o
  -2  18   7       53.93       29.28     13.75 o
  -1  18   7       12.38       27.32      7.95 o
   0  18   7        7.87       10.17      6.74 o
   1  18   7        0.62        0.84     10.57 o
   2  18   7       12.79       34.84     14.84 o
  -6  19   7        0.01       -9.97     13.79 o
  -5  19   7       97.46      165.19     30.16 o
  -4  19   7       28.88       27.53     12.35 o
  -3  19   7       11.09        7.95      8.53 o
  -2  19   7        5.49        2.12     11.16 o
  -1  19   7       90.75      103.26     14.94 o
   0  19   7        0.03        5.78      8.76 o
   1  19   7        6.74       -0.11     10.77 o
   2  19   7        4.74       22.14     20.85 o
  -5  20   7        3.42      -10.90     11.22 o
  -4  20   7       80.27       86.52     24.89 o
  -3  20   7       28.74       19.93     14.75 o
  -2  20   7       11.56        9.67     18.10 o
  -1  20   7        0.01        5.71     16.70 o
   0  20   7        0.30       10.28     11.60 o
   1  20   7       12.67       76.64     30.97 o
  -5  21   7        3.09      -18.62     18.62 o
  -4  21   7        9.01       37.21     31.13 o
  -3  21   7        0.02       17.28     13.11 o
  -2  21   7        1.17      -11.75     15.59 o
  -3  22   7       77.49       46.16     30.79 o
  -2  22   7       12.16       25.42     19.74 o
  -9   0   8        8.54       12.35     11.00 o
  -8   0   8       28.84        9.71      8.75 o
  -7   0   8      268.03      232.63     20.47 o
  -6   0   8       23.49       33.45      8.79 o
  -5   0   8      541.83      527.28     28.89 o
  -4   0   8      237.09      219.02     18.06 o
  -3   0   8        2.29       -4.97      4.97 o
  -2   0   8       26.70       22.81      8.05 o
  -1   0   8      394.73      386.59     28.46 o
   0   0   8       17.99       15.22     12.59 o
   1   0   8      106.84       72.35     21.18 o
   2   0   8        3.27       -0.74      9.06 o
   3   0   8       20.22       33.25     13.17 o
  -9   1   8        4.95        5.82      9.53 o
  -8   1   8       24.83       18.89      6.01 o
  -7   1   8       91.58       94.38      9.19 o
  -6   1   8        3.51       -3.51      4.37 o
  -5   1   8      109.36       99.98      9.37 o
  -4   1   8      120.12      119.26      9.63 o
  -3   1   8        0.59       -3.10      4.04 o
  -2   1   8       13.83        8.47      6.65 o
  -1   1   8        0.00        9.16      5.33 o
   0   1   8      107.52       86.67     12.42 o
   1   1   8        3.07        3.79      7.13 o
   2   1   8       13.43        6.85      6.66 o
   3   1   8        0.84        3.51      7.16 o
   4   1   8        0.15        9.08     17.86 o
  -9   2   8        0.74       -3.50      7.47 o
  -8   2   8        0.81       -1.31      5.67 o
  -7   2   8       47.19       40.94      9.09 o
  -6   2   8       53.75       50.64      7.32 o
  -5   2   8      249.03      234.25     12.77 o
  -4   2   8       56.23       49.86      6.45 o
  -3   2   8        1.07       -2.12      3.43 o
  -2   2   8        5.47        3.53      5.01 o
  -1   2   8      244.59      215.90     15.10 o
   0   2   8        4.95       12.84      7.76 o
   1   2   8       38.69       28.24      8.47 o
   2   2   8       20.91       22.66      8.73 o
   3   2   8        0.85       -5.89      7.16 o
   4   2   8       10.45       29.88     21.57 o
  -9   3   8        1.70       -5.36     13.58 o
  -8   3   8       28.30       23.94      7.48 o
  -7   3   8       95.93       97.52     11.78 o
  -6   3   8       25.10       28.01      5.49 o
  -5   3   8       60.93       57.68      6.93 o
  -4   3   8        1.42       -2.53      3.80 o
  -3   3   8      197.81      190.48     10.56 o
  -2   3   8      197.15      205.62     14.39 o
  -1   3   8       50.81       66.31      8.91 o
   0   3   8      317.37      312.42     22.03 o
   1   3   8       26.95       22.51      7.88 o
   2   3   8        5.58       -1.07      7.66 o
   3   3   8       28.08       34.57     10.02 o
   4   3   8       40.57       64.70     28.75 o
  -9   4   8       18.53       13.97     18.59 o
  -8   4   8        8.45       10.84      6.30 o
  -7   4   8      135.06      119.05     12.11 o
  -6   4   8       80.55       69.69      8.13 o
  -5   4   8       92.07       80.21      8.37 o
  -4   4   8        5.36        3.82      4.02 o
  -3   4   8        2.85        4.48      4.04 o
  -2   4   8       54.12       53.46      8.45 o
  -1   4   8       85.24       93.12     10.48 o
   0   4   8       14.90       27.67      9.20 o
   1   4   8       22.43       14.38      8.23 o
   2   4   8        4.60        5.36     12.31 o
   3   4   8        0.28       -3.36      7.16 o
   4   4   8        5.10       19.61     15.00 o
  -9   5   8        0.16        6.89     12.87 o
  -8   5   8      135.45      120.92     12.07 o
  -7   5   8       11.32        2.27      5.40 o
  -6   5   8       18.59       15.46      4.90 o
  -5   5   8       69.07       55.49      7.74 o
  -4   5   8        0.64       -5.41      5.41 o
  -3   5   8       35.41       35.30      5.69 o
  -2   5   8      105.75       86.96     10.56 o
  -1   5   8       66.94       80.39      9.49 o
   0   5   8      123.75      127.30     13.39 o
   1   5   8        0.19        0.44      6.46 o
   2   5   8        0.48       -3.99      5.79 o
   3   5   8        0.30        0.14      7.43 o
   4   5   8        6.43       44.05     22.89 o
  -9   6   8       86.06       62.52     19.84 o
  -8   6   8        1.09       -5.94      6.14 o
  -7   6   8       51.71       38.09      7.47 o
  -6   6   8       14.27       14.74      5.83 o
  -5   6   8       32.89       33.31      6.35 o
  -4   6   8       35.56       27.43      5.13 o
  -3   6   8       31.24       31.61      5.95 o
  -2   6   8       18.96       28.64      6.75 o
  -1   6   8        6.45        6.20      5.60 o
   0   6   8      182.65      194.70     15.29 o
   1   6   8        5.84        0.01      6.38 o
   2   6   8        1.22        0.38      6.05 o
   3   6   8        3.82        4.63      6.44 o
   4   6   8       34.86       12.28     14.88 o
  -9   7   8       60.21       67.76     18.63 o
  -8   7   8        0.90       -2.65      5.76 o
  -7   7   8       32.65       26.65      6.36 o
  -6   7   8       26.99       23.11      5.36 o
  -5   7   8      220.44      236.96     14.82 o
  -4   7   8       31.16       19.46      4.66 o
  -3   7   8        3.24        6.91      4.31 o
  -2   7   8       35.35       28.63      7.05 o
  -1   7   8        0.17        5.30      4.87 o
   0   7   8      231.62      243.30     17.17 o
   1   7   8        9.90       21.28      7.35 o
   2   7   8       20.17       27.29      7.44 o
   3   7   8        0.11        0.88      7.66 o
   4   7   8       46.46       71.77     29.14 o
  -9   8   8        3.40       18.53     13.45 o
  -8   8   8        0.57        4.64      5.52 o
  -7   8   8        6.73       -4.88      5.67 o
  -6   8   8       53.74       51.85      7.33 o
  -5   8   8       69.20       70.78      8.46 o
  -4   8   8       11.40        5.46      4.95 o
  -3   8   8       14.70       12.60      4.26 o
  -2   8   8       31.14       15.07      5.65 o
  -1   8   8       10.65       11.03      6.01 o
   0   8   8       16.39       32.13      8.04 o
   1   8   8       19.42       22.73      7.22 o
   2   8   8        2.54        6.33      7.59 o
   3   8   8       11.49       11.66      8.50 o
  -9   9   8      128.70      139.63     28.22 o
  -8   9   8        8.50        0.51      5.13 o
  -7   9   8        1.05       -4.78      5.02 o
  -6   9   8       72.38       69.66      9.18 o
  -5   9   8       81.88       86.74     10.57 o
  -4   9   8       10.90        8.34      3.81 o
  -3   9   8       77.56       69.12      6.96 o
  -2   9   8       11.22        3.59      5.09 o
  -1   9   8       33.66       30.46      7.13 o
   0   9   8      204.16      224.30     16.60 o
   1   9   8       55.16       63.12     10.05 o
   2   9   8        9.76        6.07      6.53 o
   3   9   8       14.04       37.55     14.29 o
  -9  10   8       18.51       32.68     46.48 o
  -8  10   8       12.69        1.37      6.56 o
  -7  10   8       25.39       16.81      5.98 o
  -6  10   8       20.62       16.15      5.57 o
  -5  10   8       25.23       27.55      5.46 o
  -4  10   8       20.56       12.09      4.05 o
  -3  10   8       18.24       19.15      5.08 o
  -2  10   8       21.72        9.40      5.42 o
  -1  10   8        0.31       -4.00      7.97 o
   0  10   8        4.70       15.69      7.08 o
   1  10   8        2.90       18.79      8.00 o
   2  10   8        1.63       -1.51      7.16 o
   3  10   8        8.82       14.88     14.33 o
  -9  11   8       11.01        5.30     12.57 o
  -8  11   8        9.24       10.69      8.50 o
  -7  11   8        2.64       -5.03      6.34 o
  -6  11   8        2.04        2.06      5.33 o
  -5  11   8        0.26       -0.46      4.91 o
  -4  11   8        9.91        6.60      4.06 o
  -3  11   8       34.11       32.47      6.31 o
  -2  11   8       79.87       81.40      9.01 o
  -1  11   8       25.65       21.14      5.87 o
   0  11   8       99.82       99.86     11.64 o
   1  11   8       29.06       29.09      6.97 o
   2  11   8        1.10       11.81      9.16 o
   3  11   8        5.98       28.57     22.06 o
  -8  12   8       68.47       59.77     19.79 o
  -7  12   8      119.87      119.41     12.05 o
  -6  12   8      107.02       95.90      9.66 o
  -5  12   8       35.45       27.50     11.03 o
  -4  12   8        1.14        8.89      4.46 o
  -3  12   8        1.17        0.25      5.59 o
  -2  12   8      111.48      111.91     10.36 o
  -1  12   8       25.54       17.44      6.12 o
   0  12   8       18.84       19.67      6.35 o
   1  12   8       18.10        8.32      7.62 o
   2  12   8        4.10       -5.15     12.36 o
  -8  13   8        4.10       59.15     27.69 o
  -7  13   8        0.40        4.10      6.99 o
  -6  13   8        0.00       -2.24      5.71 o
  -5  13   8       42.18       48.73      8.56 o
  -4  13   8       38.46       50.44      6.78 o
  -3  13   8        1.57        5.79      5.40 o
  -2  13   8        1.15        4.24      6.38 o
  -1  13   8       57.71       68.66      8.88 o
   0  13   8       14.95       11.86      7.97 o
   1  13   8        2.42       -1.85      7.09 o
   2  13   8        0.69        8.28      9.82 o
  -8  14   8        0.02       33.03     24.38 o
  -7  14   8       52.16       54.93     15.41 o
  -6  14   8        1.98       -4.55      5.14 o
  -5  14   8        5.76        9.98      5.57 o
  -4  14   8       20.12       18.79      5.66 o
  -3  14   8       40.13       54.33      8.92 o
  -2  14   8       39.92       41.80      7.30 o
  -1  14   8        0.12        6.93      5.33 o
   0  14   8       55.78       77.24     10.78 o
   1  14   8        2.81       11.58      8.88 o
   2  14   8        7.74        2.67      8.72 o
  -7  15   8        0.68       -7.14      9.69 o
  -6  15   8        0.02       -0.10      8.06 o
  -5  15   8      101.02      102.48     16.66 o
  -4  15   8       31.21       29.71      8.87 o
  -3  15   8        6.46        6.90      5.05 o
  -2  15   8        2.74       -1.11      6.11 o
  -1  15   8       64.46       96.15     11.76 o
   0  15   8       10.05       -4.07      8.49 o
   1  15   8       10.59       15.15     14.11 o
  -7  16   8       13.12       24.98     19.59 o
  -6  16   8       11.02      -10.57     12.41 o
  -5  16   8        2.68       14.07      8.47 o
  -4  16   8       47.67       31.30      9.73 o
  -3  16   8        3.03       -2.32      9.44 o
  -2  16   8        9.71        4.86      7.81 o
  -1  16   8       18.49        8.99      8.42 o
   0  16   8        0.01      -20.49     20.49 o
  -6  17   8       13.34       22.20     21.44 o
  -5  17   8        1.86       10.59     12.52 o
  -4  17   8        4.85        1.38      9.92 o
  -3  17   8       64.03       81.89     14.71 o
  -2  17   8       24.74        3.20      9.42 o
  -1  17   8        6.11        3.64     13.62 o
   0  17   8        9.02        4.48     12.64 o
  -5  18   8       66.50       75.23     20.02 o
  -4  18   8       72.13       40.86     15.94 o
  -3  18   8        1.01       26.99     19.94 o
  -2  18   8        0.46        9.23     13.37 o
  -3  19   8       10.62       -0.53     11.28 o
  -2  19   8        1.88       18.04     15.16 o
  -7   1   9      133.42      133.14     12.02 o
  -6   1   9        0.21        4.38      5.22 o
  -5   1   9        0.37       -0.42      6.14 o
  -4   1   9       28.86       13.57      5.01 o
  -3   1   9        3.90        4.20      5.23 o
  -2   1   9      126.24      130.48     12.64 o
  -1   1   9       13.53       14.82      5.94 o
   0   1   9        9.10        4.93      5.76 o
   1   1   9        1.43       -6.76     38.57 o
  -8   2   9        0.36       13.17     15.27 o
  -7   2   9       29.43       39.69      7.36 o
  -6   2   9        1.25       -0.46      7.89 o
  -5   2   9       45.69       39.73      6.83 o
  -4   2   9        5.31        5.56      6.08 o
  -3   2   9        3.38        2.83      7.57 o
  -2   2   9        0.18        1.07      5.16 o
  -1   2   9        0.04        3.59      6.05 o
   0   2   9        1.48       12.26      7.22 o
   1   2   9        3.53      -12.13     18.05 o
  -8   3   9       13.72       -2.84     12.38 o
  -7   3   9       66.26       70.78     11.05 o
  -6   3   9        8.21       -1.15      6.71 o
  -5   3   9        1.08        3.12      5.67 o
  -4   3   9       13.80       11.74      5.14 o
  -3   3   9        3.72        4.06      5.59 o
  -2   3   9       34.86       45.09      9.18 o
  -1   3   9       12.34       12.89      6.37 o
   0   3   9       13.22        9.91      6.22 o
   1   3   9        5.61        8.23     41.55 o
  -8   4   9       33.31       10.56     10.63 o
  -7   4   9       49.23       42.39      8.70 o
  -6   4   9        1.94       -4.64      7.12 o
  -5   4   9      112.41      119.71     11.97 o
  -4   4   9       65.49       66.18     10.53 o
  -3   4   9        0.07       -6.01      6.09 o
  -2   4   9        1.42        2.61      6.92 o
  -1   4   9        2.92        3.95      5.43 o
   0   4   9       24.01       24.98      7.85 o
   1   4   9       20.25       22.74     21.33 o
  -8   5   9        0.18      -10.92     10.92 o
  -7   5   9        0.12        0.33      6.05 o
  -6   5   9       93.37       91.55     10.01 o
  -5   5   9        3.06       -1.53      4.55 o
  -4   5   9        6.28        6.04      7.03 o
  -3   5   9       15.36       13.20      6.11 o
  -2   5   9        0.10        4.99      5.86 o
  -1   5   9        7.94       16.04      6.53 o
   0   5   9       18.62       19.22      7.91 o
   1   5   9       50.95       32.50     43.38 o
  -8   6   9        9.26      -18.78     18.78 o
  -7   6   9      118.93       99.79     14.84 o
  -6   6   9        0.56        1.64      4.16 o
  -5   6   9      163.98      162.56     12.98 o
  -4   6   9        7.50        1.59      5.27 o
  -3   6   9        0.48       -2.03      5.21 o
  -2   6   9        0.39        2.90      6.38 o
  -1   6   9       14.22        5.06      5.80 o
   0   6   9        0.56        3.38      6.27 o
   1   6   9        0.76       -9.62     24.95 o
  -7   7   9        2.94        5.87      8.65 o
  -6   7   9       12.32       21.92      7.31 o
  -5   7   9        0.02        6.70      5.69 o
  -4   7   9        0.50       -4.75      4.75 o
  -3   7   9        0.22       -2.24      5.68 o
  -2   7   9        0.63        5.09      6.41 o
  -1   7   9        6.82       10.59      9.41 o
   0   7   9        4.09        7.77     10.03 o
   1   7   9        0.26       35.00     28.60 o
  -7   8   9        1.89       11.08      8.93 o
  -6   8   9       64.73       63.56      8.97 o
  -5   8   9        0.22       -0.70      4.58 o
  -4   8   9        4.72        0.80      4.95 o
  -3   8   9       64.26       65.38      8.83 o
  -2   8   9       63.97       73.59     12.19 o
  -1   8   9       53.14       59.13     10.89 o
   0   8   9        1.57        5.34      7.38 o
  -7   9   9       45.39       49.09     13.86 o
  -6   9   9       17.46       21.89      6.59 o
  -5   9   9       10.71       13.50      4.84 o
  -4   9   9        0.08       -0.41      7.42 o
  -3   9   9       24.40       25.52      5.65 o
  -2   9   9       50.94       44.16      9.70 o
  -1   9   9        6.11        3.01      6.54 o
   0   9   9        6.80        6.84      9.78 o
  -7  10   9       36.16       49.09     18.17 o
  -6  10   9        4.19       -6.33      6.33 o
  -5  10   9       84.25       81.17     10.44 o
  -4  10   9        3.53       -2.21      5.20 o
  -3  10   9       19.51       35.48      7.73 o
  -2  10   9        0.69        6.08      7.87 o
  -1  10   9       27.49       23.93     10.21 o
   0  10   9        0.95       -4.92     20.90 o
  -7  11   9        1.00        4.68      8.28 o
  -6  11   9       13.10       28.89      7.78 o
  -5  11   9        1.57        2.05      7.54 o
  -4  11   9       62.49       45.59      9.78 o
  -3  11   9       39.27       26.06     11.19 o
  -2  11   9        2.29       -3.44      9.86 o
  -1  11   9        5.37       10.01     10.70 o
   0  11   9        5.88      -32.49     32.49 o
  -6  12   9       88.33       65.75     36.58 o
  -5  12   9        0.15      -10.26     10.26 o
  -4  12   9       13.84        0.17      5.15 o
  -3  12   9        1.44       17.21      8.61 o
  -2  12   9        0.00        6.45      8.54 o
  -1  12   9       37.97       48.11     16.90 o
   0  12   9        0.61       -6.77     16.23 o
  -6  13   9       77.35       41.30     21.68 o
  -4  13   9        4.12      -16.60     16.60 o
  -3  13   9        8.15        3.14     11.61 o
  -2  13   9       12.38        1.05      6.90 o
  -1  13   9        9.31       46.22     17.26 o
  -3  14   9        0.16        1.79      9.17 o
  -2  14   9        1.87        4.35     12.01 o
  -1  14   9        0.12      -16.30     16.30 o
  -6   0  10        8.77       22.67     16.62 o
  -1   0  10       65.89       57.33     42.35 o
   0   0  10        0.78       -5.91     11.31 o
  -6   1  10        0.74       -9.77      9.77 o
  -3   1  10        4.36        4.53     13.11 o
  -2   1  10        3.26      -13.73     13.98 o
  -1   1  10       21.58       10.32     11.87 o
  -6   2  10        6.22       13.45     23.88 o
  -4   2  10       16.15       18.56     17.24 o
  -3   2  10       10.26       36.98     20.40 o
  -2   2  10        2.58       21.08     20.78 o
  -1   2  10       22.18        7.17     10.81 o
  -6   3  10        9.35       -6.86     13.84 o
  -5   3  10        0.48      -12.24     12.81 o
  -4   3  10       19.42       12.46     11.18 o
  -3   3  10        3.03       -0.13      7.61 o
  -2   3  10       29.06       31.26     21.22 o
  -1   3  10        0.58      -26.28     26.28 o
  -6   4  10        5.60        1.15      8.64 o
  -5   4  10        7.49        4.93     16.97 o
  -4   4  10        8.69      -13.66     13.66 o
  -3   4  10        5.19       41.49     15.49 o
  -2   4  10        3.62       14.55     10.61 o
  -1   4  10        5.09       -4.95     18.72 o
  -6   5  10        6.18       16.86     17.16 o
  -4   5  10        9.94       -2.57     10.92 o
  -3   5  10        3.92       -3.48     11.72 o
  -2   5  10       13.56      -16.53     20.16 o
  -6   6  10       18.21      -12.90     16.54 o
  -2   6  10        1.87      -21.51     21.51 o
  -2   7  10        2.23       -4.24     14.29 o
 
